# Supplementary material for: Scrutinizing Clinical Biomarkers in a Large Cohort of Patients with Lyme Disease and Other Tick-Borne Infections
Source: Microorganisms. 2024 Feb 12;12(2):380. doi: 10.3390/microorganisms12020380 (PMC10893018; doi:10.3390/microorganisms12020380)
Supplement: Supplementary file 1 [file microorganisms-12-00380-s001.zip]

Archive with 1 entries (1 files):
- microorganisms-2798841-supplementary.xlsx
