# Supplementary material for: Scrutinizing Clinical Biomarkers in a Large Cohort of Patients with Lyme Disease and Other Tick-Borne Infections
Source: Microorganisms. 2024 Feb 12;12(2):380. doi: 10.3390/microorganisms12020380 (PMC10893018; doi:10.3390/microorganisms12020380)
Supplement: Supplementary file 1 [file microorganisms-12-00380-s001.zip › microorganisms-2798841-supplementary.xlsx]

## Sheet: Title
Scrutinizing clinical biomarkers in a large cohort of patients with Lyme disease and other tick-borne infections
David Xi 1, Kunal Garg 2, John S Lambert 1,3,4, Minha Rajput-Ray 5, Anne Madigan 1, Gordana Avramovic 1, Leona Gilbert 2*.
	1 School of Medicine, University College Dublin, D04 V1W8 Dublin, Ireland; davidxjy.97@gmail.com (D.X.); jlambert@mater.ie; annemadigan10@gmail.com (A.M.); gavramovic@mater.ie (G.A.)
	2 Te?ted Oy, 40100 Jyväskylä, Finland; kunal.garg@tezted.com (K.G.); leona.gilbert@tezted.com (L.G.)
	3 Infectious Diseases Department, Mater Misericordiae University Hospital, D07 R2WY Dublin, Ireland
	4 Infectious Diseases Department, The Rotunda Hospital, D01 P5W9 Dublin, Ireland
	5 Curaidh Clinic: Innovative Solutions for Pain, Chronic Disease and Work Health, Perthshire PH2 8EH, UK; drminha@curaidh.com (M.R-R.)
	* Correspondence: leona.gilbert@tezted.com; Tel.: +358 40 7234718

## Sheet: Sheet 1 (Table S1)
Table S1. Laboratory results at T0.
Participant Number (N = 110)	Borrelia Infection Only (N = 25)	Borrelia with Co-infections (N = 32)	Negative Serology (N = 41)	Non-Borrelia Infections (N = 12)		CD3%	CD3+ Cell Count	CD8%	CD8+ Suppressor T Cell Count	CD4 %	CD4+ Helper T Cell Count	CD19+ B Cell Count	CD19%	H/S RATIO	CD57+ NK Cell Count	IgG	IgA	IgM	Hemoglobin (Hg)	Platelet Count	Neutrophil Count	Lymphocyte Count	White Cell Count (WCC)	Rheumatoid Factor (RF)	Anti-nuclear antibodies (ANA)	C-Reactive Protein (CRP)	Iron	Transferrin	Transferrin Saturation	Ferritin	Folate	Creatine Kinase (CK)	Free Thyroxine (FT4)	Thyroid Stimulating Hormone (TSH)
					Reference Range	61 -84	960 -2600	13 - 40	270 -930	32 - 60	540 - 1600	122 - 632	10 - 31	0.90 - 4.50	100 - 360	6.00 - 16.00	0.80 - 4.00	0.50 - 2.00	11.5 - 16.5	150 - 400 (10^9/l)	2.00 - 8.00 (10^9/l)	1.00 - 4.00 (10^9/l)	3.50 - 11.00 (10^9/l)	< 3.5	Negative / Weak Positve / Positive	< 7	6.0 - 33.0	1.88 - 3.02	19 - 55	22 - 275	3.8 - 18.2	33 - 208	9.0-20.0 PMOL/L	0.35-4.94 mIU/L
6	Y					63	1703	25	615	39	970	373	13	1.58	121	10.4	1.87	0.26	12.8	239	1.81	2.52	4.84	0.4	Negative	9	11.6	2.21	20.2	76	16.7	57	7.1	0.01
7			Y			77	766	28	275	48	466	118	12	1.7	22	13.3	1.63	0.91	12.9	208	4.59	1.04	6.04	1	Negative	1	11.4	2.42	18	25	17.8	66	12.9	1.71
8				Y		72	1211	29	499	4	658	155	9	1.32	47	7.9	1.92	0.75	13.7	291	2.22	1.36	4.09		Positive	2	21	2.46	32.7	105	11.3	56	14.3	0.2
10	Y					63	1617	11	271	53	1347	562	22	4.96		10.9	3.03	0.69	13.5	313	3.94	2.42	7.17		Weak Positive		16.2	1.77	35.1				11.2	1.93
19			Y			73	1358	15	273	58	1075	145	8	3.94	207	8.9	1.41	0.54	12.2	354	3.52	1.76	5.84	8		1	18.6	2.55	27.9	125	5.8	71	12	1.31
20	Y					55	837	18	274	29	445	15	15	1.63		10	2.42	0.34	14.9	202	2.87	1.36	4.85	1		1	22.6	1.99	43.5	57		151
22		Y				78	1711	28	641	45	1008	208	10	1.57		10.8	4.21	0.56	14.1	207	3.45	2.02	6.49	0.6	Weak Positive	1	17.8	2.41	28.3	106	10.9	91	12.7	0.55
24	Y					63	1109	18	299	46	777	159	9	2.6	214	12.4	2.25	0.21	16	161	2.21	1.46	4.45	0.4	Negative	1	22.5	2.92	29.5	479	11.1	114	11.3	1.48
25				Y		72	1699	25	577	41	966	275	12	1.67		11.1	1.96	1.66	12.6	319	1.86	2.04	4.58	1.3	Negative	4	7.4	3.15	9.1	20	11.4	557	13.2	2.23
29		Y				75	1221	14	235	60	977	168	10	4.15	147	9.4	2.08	1.71	13.9	270	3.49	1.54	5.5		Negative	1	24.2	2.76	33.6	41	9.6	77	13.3	1.11
30		Y				69	2513	25	860	42	1459	416	11	1.7		8.83	1.12	1.1	13.8	328	4.99	3.33	9.49	1.14	Negative	1	8.86	3.16	10.5	38	18.3	41	12.9	3.77
38			Y			68	1438	14	284	56	1156	447	21	4.06					14.1	284	5.46	1.97	8.12	1.3	Weak Positive	12	15.7	3.31	18.2	49	8.4	67	12.9	2.47
42		Y				61	1057	20	342	41	707	191	11	2.07		14.2	2.79	0.87	13.5	199	2.72	1.68	5.19	1.1	Negative	1	15.9	2.04	29.8	314	19.2	524	9.5	3.3
47				Y		78	1168	33	524	45	712	89	6	1.36		10.7	2.78	1.09	13.3	249	2.8	1.37	4.66	1	Negative	1	12.6	2.55	18.9	13	7.5	35	13.3	2.22
50			Y			70	927	24	316	46	602	147	11	1.9	28	9.75	1.85	0.38	11.8	357	5.05	1.24	7.63	0.7	Negative	3	6.9	3.14	8.4	12	9	131	10.7	3.47
51		Y				66	1334	14	293	51	1044	216	11	3.56		12.6	2.74	0.73	16	355	5.54	5.54	8.37	0.8	Weak Positive	4	24.3	1.88	49.5	287	4.2	182	12.1	2.32
55	Y					63	1004	24	366	36	557	220	14	1.52		10.1	2.5	0.79	16.6	141	2.71	1.43	4.63	0.9	Weak Positive	1	18.7	2.3	31.1	33	8.8	176	11.8	1.05
58			Y			60	880	13	187	46	680	161	11	3.64	321	9.89	2.71	0.44	15.9	235	2.74	1.45	4.89	0.5		1	21.7	2.56	32.4	102	15.6	139	13.4	0.95
59		Y				58	886	22	321	30	442	209	13	1.38		11.6	1.11	0.7	12.3	316	3.63	1.46	6.17	0.8		1	10.2	3.31	11.8	22	4.8	66	12.1	1.08
60	Y					75	1199	14	226	63	975			4.32		13.4	4.2	0.96	14.9	202	5.68	1.4	8.23		Negative	1	19.7	2.43	31.1	53	15	125	12.3	1.23
61	Y					65	1595	19	469	39	972	318	13	2.07		15.6	4	0.51	12.8	285	3.36	2.15	6.43	0.7	Negative	11	6.5	1.94	12.8	85	13.7	49	12.5	3.51
62		Y				72	1953	28	765	43	1182	314	12	1.55	267	15.3	2.42	0.74	15	309	3.63	2.64	6.85	1.4	Negative	3	13	2.81	17.8	115	6.8	186	12.1	1.52
63		Y				76	986	28	361	50	635	85	6	1.76		18.3	6.15	0.95	15.6	280	7.58	1.22	9.86	2.2		2	11.3	2.31	18.8	87	7.9	51	12.9	0.98
64	Y					65	1209	27	512	33	620	157	8			12.2	2.85	2.08	16	344	2.74	1.81	5.18	1		1	22	2.12	39.7	58	20	76	12	1.29
65			Y			66	1345	21	432	43	868	151	7	2.01		9.34	1.4	0.74	13.9	358	4.09	1.81	6.63		Negative	1	12.5	2.48	19.3	119	7.4	84	12.4	1.32
66			Y			70	1134	29	483	35	586	241	16	1.21	11	7.95	0.91	0.46	14.2	255	2.08	1.52	4.22	0.6	Negative	1	25.8	2.4	41.1	64	14.3	136	12.2	1.15
67	Y					60	611	18	185	43	434	101	10	2.35		11.8	3.53	0.69	14.1	187	5.81	0.85	7.41	0.7	Negative	1	11.7	2.25	19.9	64		101	12	1.15
73		Y				74	1301	31	539	42	732	192	11	1.36	59	10.2	2.58	0.56	13.2	346	2.88	1.58	5.13	0.5		3	30.3	2.46	47.2	279	18.1	135	12.2	1.24
74				Y		75	1185	19	293	54	824	97	6	2.81	113	10.9	2.52	0.81	14.7	240	3.33	1.64	5.59	14.7		1	12.4	2.58	18.5	90	9.7	151
75				Y		63	1204	18	333	48	889	396	21	2.67		9.86	1.91	1.15	15.3	205	4.42	1.95	7.08	0.6		1	16.5	2.48	25.5	77		134	9.9	1.77
77			Y			80	2577	35	1127	55	1774	251	8	1.57	119	7.08	3.25	0.59	14.1	338	3.33	3.33	7.54	0.6		13	16.5	2.56	24.6	116	12.4	69	13.6	3.24
79			Y			64	1127	11	195	40	681	103	6	3.49		8.56	2.86	0.74	14.1	287	4.08	1.72	6.46	0.4		4	15.4	2.41	24.4	75	6.8	57	13.3	1.29
80			Y			80	1127	20	276	61	845	112	8	3.06		12.49	1.85	1.27	12.6	241	1.44	1.4	3.26	0.7		1	14.6	2.23	25.1	187		67	13.1	0.95
82			Y			64	1413	17	353	50	1074	161	7	3.04		7.34	1.15	3.33	15.1	314	2.45	2.15	5.15	11		1	26.3	2.79	36.1	49	20	149	13.7	2.6
83				Y		76	1851	19	472	54	1318	314	13	2.8		9.11	2.74	0.8	13.6	256	2.31	2.17	5	0.9	Negative	1	26.8	2.58	39.8	94	16.5	54	12.4	1.35
91		Y				81	1132	19	265		782	3	0	2.95		13.28	5.28	0.42	14.9	255	7.06	1.38	9.3	49		11	16.7	2.05	31.2	317	18	49	13.8	1.5
95				Y		68	1148	25	422	44	752	315	19	1.78		10.37	2.76	1.33	15.4	176	3.09	1.59	5.18	1.1		1	20	1.94	39.4	327	15.1	57	13.6	1.61
96	Y					72	1090	36	548	35	531	127	9	0.97		14.37	1.67	1.37	12.6	273	2.59	1.09	4.23	2.4		1	16.9	2.94	22.1	97	15.6	76	13.8	0.66
97			Y			77	1637	29	614	47	1010			1.64		10.95	1.89	1.03	13.6	286	4.22	1.95	6.93	0.7		1	27.7	2.99	35.5	11		53
98			Y			53	956	24	442	31	562	272	15	1.27		9.14	2.63	0.64	13.9	227	4.06	1.84	6.67	0.8		1	11.5	2.12	20.7	125	11.7	84	18.2	0.73
102	Y					60	907	31	466	31	470	355	24	1.01	47	13.83	3.26	1.21	13.6	323	8.33	1.51	10.2	0.8		10	10	2.5	15.3	69	7.9	47	12.2	0.47
106	Y					72	1454	19	400	52	1084	254	13	2.71	37	10.77	4.5	0.57	13.6	293	3.66	1.88	6.47	1.3		7	21.5	2.8	29.4	94	8.4	60	11.4	1.31
108			Y			70	925	19	261	51	692	127	10	2.65	86	1.75	1.65	1.65	13.2	282	2.93	1.37	4.8	0.7		1	13.9	2.75		27	13.9	59	14.2	0.86
109		Y				77	1730	12	272	66	1481	314	14	5.45	56	10.52	1.72	0.49	13.9	299	2.97	2.18	5.7	0.4		2	17.4	2.84	23.4	88	3.3	115	10.2	1.6
113			Y			86	1866	39	891	54	1215	93	4	1.36	86				12.9	351	2.96	1.9	5.4			1	19.4	3.19	23.2	27	10.3	190	10.9	1.42
114			Y			73	1236	23	392	50	872	167	10	2.22					13.1	337	5.93	1.52	8.23			28	12.4	2.86	16.6	16	7.4	51	13	2.66
116			Y			60	936	18	282	41	638	217	14	2.26		11.38	1.92	1.06	14.1	204	1.89	1.56	3.99			1	33.5	1.9	67.4	141	18.6	243	13.2	1.84
117			Y			82	2322	28	779	53	1485					12.04	3.02	2.27	14.7	242	3.99	2.33	6.96	1.2		3				131	11	104	11.4	2.81
119		Y				79	2296	45	1313	38	1108	243	8	0.84	141	12.25	1.94	1.26	16	319	3.78	3.15	7.68			1	21.9	2.9	28.9		14.1	87	14.8	2.47
124		Y				66	1592	6	157	60	1465	293	12	9.3		9.09	1.68	1.5	12.7	203	4.22	2.39	8.36	1.1		9	15	2.25	25.5	85	5	68	14.1	1.86
126		Y				73	2533	21	700	52	1726	686	19	2.47		11.7	2.45	1.45	15.2	297	6.69	3.14	11.07	7.9		5	18.5	2.63	27	115	8.3	76	15.2	1.05
127			Y			76	1025	34	471	40	550	80	6	1.17	40	10.49	1.47	1.38	12.6	174	2.33	1.2	4.25	2		1	18.7	2.61	27.4	77	20	111	15.4	2.33
128			Y			67	1575	28	640	40	935	203	9	1.46	35	9.9	2.17	1.54	12.5	340	1.96	2.16	4.81	1		1	11.8	2.54	17.8	26	16	129	14.2	1.52
129	Y					54	1249	23	539	33	766	207	9	1.42		9.68	2.69	1.14	14.4	217	217	2.28	2.16	4.4		1	20.8	1.95	40.8	135	10.9	90	13.7	1.75
133			Y			64	1215	29	552	35	669	233	12	1.21	113	13.26	1.27	1.73	13.6	245	2.98	1.86	5.26	1.3		1	12.6	2.39	20.1	94	12.9	45	14.3	1.81
134				Y		71	1909	31	828	41	1104	329	12	1.33		12.07	2.39	13.2	13.4	417	6.73	2.38	10.54	2.4		22	13.2	2.77	18.2	59	2.8	126	13.7	1.63
138	Y					84	2032	39	948	40	981	232	10	1.04		9.29	2.99	1.03	12.9	242	3.11	2.09	5.92	1.1		1	26.8	2.24	45.8	120		64	15	0.97
143		Y														11.83	1.15	1.55	14.7	291	1.57	1.11	3.15	1.9		1	14.7	2.06	27.4	159	9.8	36	15.9	1.32
145		Y				73	1624	23	528	50	1135	359	17	2.15		13.25	2.88	0.55	14.1	349	3.65	1.92	6.41	0.4		3	16.9	2.33	27.9	111	11.9		14.1	0.68
149			Y			57	1215	16	357	42	904	345	16	2.53		10.8	1.28	1.13	14.4	237	5.5	2.11	7.32	1		5	14.3	2.82	19.4	118	7.5	50	11	3.13
152	Y					72	1390	13	265	58	1153	50	3	4.35		8.55	1.38	0.83	13.3	442	5.46	1.7	8.21	0.6		1	13.2	3.12	16.2	47	7.9	37	14.2	1.57
153			Y			56	1173	18	367	36	757	237	11	2.07		8.63	2.06	1.67	16.8	348	2.63	1.87	5.03	3.5		1	29.5	2.3	49.1	190	8.3	155	14	3.16
154		Y														11.3	1.94	1.97	13.9	331	4.36	1.82	6.85	1.3		14	14.3	2.54	21.6	77	7.9	116	13	2.01
156			Y			63	1125	19	355	45	820	145	8	2.31		14.03	5.1	1.17	14.7	341	4.27	1.65	6.54	1.5		23	15.1	2.05	28.2	183	9.2	103	14.8	1.19
162			Y			72	1396	17	330	52	999	166	8	3.03		11.34	1.79	1.18	15.2	282	4.25	1.93	6.78	1.2		1	16.5	2.87	22	16	4	36	12	1.93
163		Y														10.03	1.9	0.81	14.1	223	2.63	2.39	5.95	1.3		1	21	2.1	38.3	316	6.8	103	14.6	0.33
164			Y			54	1649	21	616	34	1027	365	12	1.67		13.14	3.25	1.93	12.5	260	4.08	2.88	7.87	1.2		1	22.5	1.88	45.8	99	14.5	88	16.3	1.88
165				Y		73	1844	31	753	42	1028	399	16	1.38	128	9.32	1.29	0.53	13.7	3.06	5.53	2.39	8.87	0.4		1	31.4	2.27	53	33	8	88	14.7	0.09
167		Y				72	1307	32	577	37	678	143	8	1.18		11.27	1.69	2.08	16.8	223	3.05	1.59	5.25	1.7		2	21.5	3.63	22.6	49	14	126	13.1	2.91
168		Y				64	757	21	245	44	526	175	15	2.15		9.71	4.52	0.56	13.4	299	3.66	1.16	5.35	2.7		1	17	2.26	28.8	128	6.4	82	14.9	2.6
173	Y					67	1241	25	451	41	747	154	8	1.65		12.54	3.56	1.15	13.7	258	2.41	1.81	4.93	1.3		1	23	2.76	31.9	39	7.2	67	14.9	1.75
176			Y			76	1156	23	355	50	773	162	11	2.18	76	17.86	4.47	0.9	13.4	203	1.91	1.28	4.01	1.4		1	14.2	1.96	27.7	104	9.6	107	11.5	2.17
178				Y		64	3217	35	1723	30	1453	352	7	0.84		11.1	3.05	1.3	14.9	251	3.7	4.75	9.58	1.1		2	16.4	3.16	19.6	115	9.4	45	11.8	2.84
187			Y			74	1022	21	295	53	750	64	5	2.54	89	8.19	1.32	1.03	13	218	2.64	1.37	4.85	1.7		1	21.1	2.35	34.4	24	10.2	45	9.1	5.48
192			Y			74	2066	10	282	64	1725	127	4	6.12	261	23.05	0.29	0.46	12.4	329	3.65	2.72	7.01	11		1	12.8	2.92	16.7	71	5.6	566	15.1	0.92
193	Y					75	1377	13	244	61	1180	275	16	4.84		12.18	1.72	1.01	13.3	366	3.65	1.79	7.02	0.7		10	15.7	3.03	19.8	47	6.4	52	12.9	2.92
194		Y				59	1010	16	263	41	692	394	23	2.63	42	11.35	1.53	1.49	15.2	316	4.28	1.55	6.48	0.4		1	28.7	1.55	70.9	74	17.7	33	9.2	0.01
197		Y				64	830	18	243	42	569	179	15	2.34		12.61	1.42	0.75	14.7	307	2.6	1.16	4.65	0.7		1	27.2	2.66	39.1	154	11.9	151	11.1	1.27
200		Y				47	657	18	247	29	404			1.64		10.42	1.45	2.03	14.2	278	4.36	1.63	6.62	0.9		1	26.1	1.93	51.9	28	5.4	57	13	3.37
203	Y					78	2177	40	1119	40	1110	289	10	0.99	57	9.31	1.67	0.71	13.8	299	5.58	2.69	8.87	1.2		11	14.1	2.76	19.5	91	15.7	37	12.5	2.17
209		Y				71	2595	19	698	52	1941	427	12	2.78		10.56	2.71	0.62	14.7	348	4.74	3.59	9.09	0.4		5	14.1	2.79	19.3	56	5.6	93	13.1	1.74
215			Y			58	792	14	180	43	553	191	13	3.08		11.33	2.52	0.42	15.2	294	3.1	1.2	5.21	0.4		2	31.3	2.24	53.5	234	11.2	213	14.9	1.74
216		Y				67	1010	35	540	28	432	126	8	0.8		8.93	0.9	1.13	12.7	158	2.18	1.37	4.53	1.2		3	7.8	2.01	14.9	66	16.4	83	11.6	2.87
219		Y				70	1611	20	447	49	1098	251	11	2.46		11.21	1.21	0.89	12.6	229	2.08	1.84	4.82	0.4		1	26.2	2.5	40.1	23	14.6	80	14.7	1.01
221	Y					69	1753	19	479	48	1214	218	8	2.54		10.53	4.18	1.51	13.6	281	2.96	2.23	6.07	0.7		2	23.7	3.17	28.7	21	6.2	164	11.8	1
222		Y													96	8.02	3.48	0.5	12.1	209	3.72	1.66	6.12	0.4		1	14.4	2.34	23.5	46	16.9	67	13.3	1.51
223		Y				78	1700	22	480	56	1234	176	8	2.57		10.55	1.74	1.05	12.6	337	3.25	2.04	6.02	9.3		1	20.7	2.46	32.2	13	5.5	84
225			Y			77	1707	31	666	44	963	171	8	1.45		11.18	2.02	0.41	16.1	275	2.17	2.16	5.04	0.4		1	18.7	2.67	26.8	40	8.1	65	13.5	1.89
228	Y					59	1118	22	420	36	678			1.61		7.08	1.55	1.52	14.4	272	2.42	2.04	5.14	0.9		2	24.7	2.52	37.6	56	16.1	48	14.4	2.32
233			Y			61	1035	23	379	39	635	275	15	1.68		12.52	0.97	0.84	14.3	204	4.18	1.63	6.22	0.4		1	17	3.22	20.2	126	10.4	177	13.2	1.6
235	Y					77	1856	31	736	46	1098	275	11	1.49	30	14	2.09	0.72	12.6	318	2.93	2.48	6.38	0.4		1	17.8	3.59	19	24	7	43	12.4	3.96
236	Y					69	758	26	273	41	431	78	7	1.58	49	13.01	1.96	1.06	12.6	256	3.34	1.01	5.01	0.8		1	13.3	2.43	21	38	12.2	59	13	1.42
239				Y		66	1451	29	647	40	894	243	11	1.38		13.35	1.96	1.27	13.9	223	5.61	1.99	8.3	1.4		1	15.5	2.34	25.4	41	20	73	12.8	1.98
242			Y			67	1773	23	605	41	1097	158	6	1.81		11.03	2.86	1.72	14.1	344	3.33	2.49	6.8	0.9		1	28.7	1.96	56.1	62	7.8	30	13.2	1.95
243			Y			59	810	16	217	38	515	173	12	2.37		10.19	4.6	0.89	16.3	218	4.08	1.31	6.04	0.9		1	25.1	2.49	38.7	154	8.7	121	13.4	0.6
246	Y					66	1110	35	569	29	474	227	13	0.83	129	10	1.11	1.25	12.2	122	1.9	1.67	4.06	1.2		1	27.7	2.08	50.9	134	12.8	62	12	2.28
247	Y					55	1037	23	417	31	565	79	4	1.35		13.55	3.11	1.88	11.7	243	4.46	2.02	7.54	1.3		1	6.1	3.32	7	4	10.2	69	13.3	1.96
248		Y				73	976	21	284	52	712	184	14	2.5		9.25	2.32	0.39	14.2	268	4.23	1.23	6.37	0.4		1	37.2	2.52	56.5	202	8.6	105	15	1.32
251			Y			75	1861	29	716	46	1125	316	13	1.57	185	9.56	1.29	2.25	14.3	220	6.05	2.31	8.91	1.9		2	14.7	1.89	29.8	140	11.7	71	13.4	2.66
256			Y			74	1953	22	591	29	771	228	9	1.31		5.22	0.55	0.21	14.5	227	3.07	2.45	6.19	0.4		1	29.2	2.87	38.9	32	9.9	128	14.2	2.18
257		Y				61	1637	24	634	34	908	615	22	1.43		8.48	1.18	1.02	14.9	265	3.15	2.28	6.13	0.7		2	11.9	2.55	17.9	266	14.5	113	12.2	1.32
258			Y			74	1205	31	491	42	675	177	11	1.37		8.59	3.3	0.74	14.2	227	3.34	1.59	5.64	1.3		1	20.6	3.01	26.2	114	18.7	38	16.3	2.74
259			Y			52	954	17	310	31	574	224	12	1.85	122	10.56	1.62	0.99	16.3	192	3.41	1.73	5.82	0.6		1	19.9	2.5	30.5	158	13.1	154	13.3	1.41
262				Y		70	1706	27	667	42	1032	201	8	1.55		8.58	5.41	0.81	14.8	290	4.45	2.1	6.87	0.7		1	20.1	2.41	31.9	257	5.1	81	15.3	0.26
266	Y					49	716	9	123	39	560	356	23	4.55		8.11	2.95	1.09	17	199	5.48	1.52	7.6	1.1		1	20.5	3.34	23.5	49	12.9	89	14.7	0.57
267			Y			68	1558	23	524	47	1068	284	12	2.04	42	9.54	2.37	0.92	15.5	478	6.2	2.14	9.41			2	28.9						12.3	1.12
271			Y			67	1195	15	267	56	997	200	11	3.74		7.81	1.14	0.53	12.8	318	3.35	1.74	5.61	0.7		6	14.3	2.45	22.4	90	14.1	66	15.1	2.67
272		Y				48	748	17	255	31	474	252	16	1.86	15	8.87	2.64	1.9	13.7	156	5.35	1.32	7.39	1.6		1	19.6	2.27	33	153	20	123	14	2.29
275			Y			64	1845	17	507	42	1235	556	19	2.43	36	12.37	2.59	0.74	14.6	256	2.47	2.56	5.55	0.7		6	8.5	2.81	11.6	52	6.3	78	14.2	2.44
278		Y				61	1670	8	218	51	1377	242	9	6.32		10.23	2.7	1.26	13.1	316	5.37	2.5	8.91	0.8		4	13.9	2.25	23.6	99	4.2	257	13.1	1.47

## Sheet: Sheet 2 (Table S2)
Table S2. Laboratory results at T2.
Participant Number (N = 110)	Borrelia Infection Only (N = 25)	Borrelia with Co-infections (N = 32)	Negative Serology	Non-Borrelia Infections		CD3%	CD3 Cell Count	CD8%	CD8 Suppressor T Cell Count	CD 4 %	CD4 Helper T Cell Count	H/S RATIO	IgG	IgA	IgM	Hemoglobin (Hg)	Platelet Count	Neutrophil Count	Lymphocyte Count	White Cell Count (WCC)	CRP	Iron	Transferrin	Transferrin Saturation	Ferritin	Folate	Creatine Kinase (CK)
					Reference Range	61 -84	960 -2600	13 - 40	270 -930	32 - 60	540 - 1600	0.90 - 4.50	6.00 - 16. 00	0.80 - 4.00	0.50 - 2.00	11.5 - 16.5	150 - 400 (10^9/L)	2.00 - 8.00 (10^9/L)	1.00 - 4.00 (10^9/L)	3.50 - 11.00 (10^9/L)	< 7	6.0 - 33.0	1.88-3.02	19 - 55	22-275	3.8-18.2	33-208
6	Y					62	1664	23	618	39	1037	1.68	9.81	1.69	0.13	13.8	216	2.99	2.45	6.12	10	17.2	2.36	27.9	53		66
7			Y			75	822	24	262	51	559	2.13	10.8	2.01	20.5	12.2	197	2.55	1.05	4.01	1	10.8	2.01	20.5	23		101
8				Y		72	1080	29	432	40	600	1.39	7.5	1.77	0.53	13.6	218	2.42	1.7	4.71	1	14.9	1.92	29.8	63		54
10	Y					60	1493	10	240	51	1267	5.28	11.1	2.87	0.6	13.2	265	2.75	2.74	6.37	3	19.7	1.75	43.1	78		118
19			Y			68	1298	13	246	54	1029	4.18	9.13	1.21	0.53	12.3	280	1.93	1.78	4.11	1	26.1	1.99	50.1	94		75
20	Y					47	682	20	290	23	329	1.14	9.7	2.12	39.7	15.4	207	3.47	1.64	5.89	1	22	2.12	39.7	58		148
22		Y																								10.9
24	Y					59	1130	59	325	41	788	2.43	10.99	1.87	0.17	15.4	165	1.85	1.84	4.36	1	24.7	2.34	40.4	558		119
25				Y		69	1163	24	409	43	721	1.76	11.78	2.24	1.77	14.4	245	2.09	1.55	4.04	4	10.2	2.68	14.6	17	11.5	259
29		Y				75	1660	15	329	59	1316	4				13.7	246	4.04	2.2	6.88	1	18.8	2.28	31.6	44		65
30		Y				72	2004	23	629	48	1322	2.1				13.5	338	5.09	2.71	8.82	1	13.9	2.72	19.5	54		50
38			Y			65	1160	12	209	54	952	4.56	10.92	2.1	1.21	14	270	5.09	1.73	7.45	14	9.9	3.02	12.6	39		58
42		Y				65	1264	22	438	41	809	1.85	16.2	2.81	0.84	14.1	171	3.12	1.54	5.53	1	12.5	1.71	27.9	283	15.1	368
47				Y		77	1297	29	482	49	829	1.72	11.5	2.71	0.99	12.9	268	1.77	1.45	3.6	1	18.7	2.2	32.6	13		40
50			Y			69	884	22	278	48	616	2.21				11.7	296	3.19	1.14	4.96	2	17.4	2.47	26.9	29
51		Y				70	1457	14	286	57	1177	4.12	2.49	2.68	0.75	15.5	366	4.83	2		5	21	1.58	51	237		69
55	Y					67	1021	25	389	42	635	1.63	10.51	2.45	0.84	16.3	140	1.92	1.34	3.69	8	30.1	1.57	73.3	54		137
58			Y			67	1103	15	255	52	852	3.34	11.67	3.41	0.66	16.8	249	4.9	1.74	7.3	1	27.8	2.32	45.9	143	14.7	184
59		Y				57	727	21	273	32	406	1.49	12.2	1.12	0.63	12.7	262	4.33	1.4	6.42	1	10.5	3.03	13.2	11	15.9	66
60	Y					72	1144	14	218	59	943	4.33	11.58	4.71	0.79	14.1	214	5.35	1.51	7.86	214	18.8	2.28	31.6	80	9.6	186
61	Y					67	1478	22	498	45	992	1.99	13.81	4.09	0.53	12.5	253	2.11	2.17	4.95	1	10.7	1.66	24.6	65		60
62		Y				75	2272	26	790	48	1470	1.86	14.67	2.63	0.79	14.4	328	2.87	2.99	6.47	5	15	2.29	25.1	104		172
63		Y				76	1618	23	494	54	1142	2.31	6.53	6.26	0.82	15.6	258	2.9	1.85	5.81	3	13.3	1.78	28.7	84		77
64	Y					70	1617	28	655	40	933	1.42	12.93	3.01	2.17	15.2	255	2.19	2.33	5.23	1	26.9	1.68	61.4	90		72
65			Y			73	1213	26	429	48	801	1.87	10.88	2.87	1.86	13.6	278	3.27	1.51	5.43	1	17.6	2.09	32.2	95		55
66			Y			72	1112	29	452	40	622	1.38	8.3	1.04	0.52	15	274	2.62	1.47	4.78	1	20.2	2.19	35.3	74		119
67	Y					65	743	17	192	49	562	2.92	12.15	4.01	0.77	13.1	178	3.64	1.15	5.45	1	11.3	1.96	22.1	44	15.4	101
73		Y				78	1609	34	700	46	965	1.38	8.66	2.65	0.5	12.5	227	2.34	1.84	4.65	1	22.1	1.88	45	208		152
74				Y		60	1423	17	397	44	1034	2.6				15	208	2.86	2.13	5.61	15	18.2	2.23	31.2	98		130
75				Y		52	1484	14	405	38	1099	2.72	11.06	2.56	1.31	16.1	222	4.63	2.67	8.16	3	14.7	2.2	25.6	79		116
77			Y			75	2861	30	1164	54	2060	1.77	7.87	3.53	0.52	14.1	298	2.69	3.66	7.34	12	13.8	1.99	26.5	104		54
79			Y			61	1106	13	243	40	724	2.98	7.57	2.67	0.61	13.5	250	3.47	1.74	5.8	4	11.5	1.93	22.9	73		61
80			Y			78	1143	18	269	60	878	3.27				12.5	249	2.16	1.4	4.02	1	11.9	1.71	26.7	276		46
82			Y													14.5	299	1.72	1.66	3.83	1	18.6	2.25	31.6			152
83				Y		73	1566	20	428	50	1101	2.57				14.5	244	3.25	1.8	5.56	1	20.8	1.93	41.3	70		58
91		Y				77	993	23	309	55	759	2.46	12.63	5.41	0.56	14.2	251	8.22	1.36	11.44	27	12.7	1.94	25	459		40
95				Y												15.9	162	2.4	1.6	4.45	1	18.7	1.85	38.7	263		58
96	Y					74	963	37	478	37	477	1	12.12	1.43	1.06	12	235	1.67	1.09	3.32	1	10.8	2.09	19.8	133		91
97			Y													13.5	226	3.02	1.99	5.74	1	18	2.61	26.4	7		59
98			Y													14.3	233	3.13	1.41	5.45	1	18.3	1.85	37.9	70	11.8	56
102	Y					81	1598	34	658	51	993	1.51				11.3	319	4.25	2.3	7.62	69	3.2	1.75	7	485		73
106	Y					70	1244	17	305	51	909	2.98	12.52	4.06	0.58	13.5	273	3.35	1.91	6.09	7	21.5	2.21	37.2	122		70
108			Y			63	664	19	204	45	472	2.31	8.91	1.75	1.65	13.7	274	2.08	1.09	3.76	4	40.4	1.89	81.8	93	13.9	56
109		Y				75	1638	12	268	64	1389	5.17	10.75	1.86	0.47	14.5	223	2.86	2.04	5.29	2	22.8	2.61	33.4	66	>20	65
113			Y			83	1651	36	715	54	1056	1.22	9.58	1.5	0.63	12.09	286	2.33	1.83	4.68	1	15.5	2.29	25.9	46		165
114			Y			75	1156	21	327	53	818	2.5	9.02	1.83	0.93	13.2	312	4.57	1.43	6.77	20	7	3.02	8.9	9		53
116			Y			58	1079	17	320	42	768	2.4	10.84	2.26	1.04	15.2	196	2.53	1.7	4.95	4	25.3	1.84	52.6	81		264
117			Y			82	2322	28	779	53	1485	1.91	12.04	3.02	2.27	15	245	4.09	2.68	7.41	2	24.5	1.96	47.9	209		112
119		Y				80	2175	44	1200	40	1075	0.9	11.05	1.81	1.14	14.9	298	4.79	2.62	7.93	1	24.3	2.54	36.7	96		76
124		Y				73	1702	7	153	67	1564	10.19				12.6	249	3.22	2.31	6.46	6	11.6	2.56	17.3	88
126		Y				73	2372	22	707	52	1680	2.38	11.78	2.1	1.17	15.2	289	5.06	3.25	9.39	2	8.3	1.99	16	100		91
127			Y			77	605	33	257	44	346					12.4	138	2.66	0.71	3.84	1	13.3	1.98	25.7	53		113
128			Y			70	1139	26	428	44	712	1.66				12.3	301	3.87	1.56	5.93	1	27.4	2.37	44.3	21		110
129	Y					57	1162	22	459	36	733	1.6				14.5	210	2.35	1.99	4.86	1	17	1.85	35.1	172		87
133			Y			70	1053	29	439	42	634	1.44	13.26	1.27	1.73	13.3	234	3.46	1.5	5.21	1	15.2	1.79	32.4	82		47
134				Y		74	2127	28	823	45	1290	1.57	11.49	2.04	1.98	13.2	387	7.68	2.88	12.26	14	9.4	2.84	12.6	45		76
138	Y					81	2107	35	907	43	1114	1.23	8.63	3.03	0.81	13.2	272	2.48	2.17	5.32	1	33.8	1.95	66.4	128		81
143		Y				60	763	13	166	47	597	3.59				13.3	244	1.22	1.2	2.81	1	15.1	1.61	35.8	100		37
145		Y											14	2.32	0.42	14.4	322	2.42	2.22	7.03	3	16.3	2.34	26.7	109		51
149			Y			68	1490	15	348	52	1169	3.36				13.6	225	4.63	2.08	7.47	4	12.8	2.15	22.8	86		52
152	Y					71	1246	16	279	56	975	3.49	9.13	1.09	0.59	14.3	380	4.73	1.67	7.27	1	18.5	2.78	25.5	24		39
153			Y			63	1087	18	313	44	760	2.43				16.9	299	2.55	1.48	4.48	1	16.6	1.95	32.6	167		157
154		Y														14.1	334	5.67	2.19	8.75		19.3	2.77	26.6	130
156			Y			69	1442	17	358	52	1095	3.06	12.52	4.44	0.97	13.7	291	3.4		5.97	12	15.1	1.83	31.6	187		106
162			Y			80	1520	22	425	54	1019	2.4	9.99	1.43	1.5	13.7	312	3.81	1.85	6.18	11	24.6	3.55	26.5	15	5	75
163		Y				72	2175	17	515	55	1667	3.24	9.96	1.5	0.78	15.5	232	3.62	2.86	7.53	1	19.5	1.99	37.5	285		74
164			Y			51	1615	18	581	33	1023	1.76				12.9	236	3.09	2.76	6.67	2	25.1	1.53	62.7	48	>20	113
165				Y		76	2210	30	859	47	1371	1.6	9.74	1.53	0.54	13.8	269	4.67	2.76	8.67	1	18.5	1.95	36.3	50		106
167		Y				76	1229	30	479	40	651	1.36	10.16	1.07	1.49	14.7	198	1.85	1.54	4.01	1	38	2.46	59.2	29		173
168		Y				65	1005	20	312	46	708	2.27	8.57	3.42	0.4	13.1	305	5.07	1.89	7.71	1	16	1.98	31	51		83
173	Y					67	1125	22	366	43	723	1.98				13.5	212	2.7	1.54	4.83	1	19.1	2.38	30.7	31		85
176			Y			79	1107	21	299	58	802	2.68	16.06	4.19	0.8	12.5	192	1.2	1.3	2.99	1	16.7	1.35	47.5	84		91
178				Y		66	3921	31	1481	35	1667	1.08	10.66	2.69	1.13	13.7	200	2.43	4.23	7.65	2	16.8	2.45	26.3	116		27
187			Y			74	1326	23	410	51	916	2.24	7.74	1.09	0.89	13.1	184	1.72	1.54	4.29	1	21	2.35	34.2	14		50
192			Y			77	1963	11	286	66	1699	5.94	23.67	0.25	0.41	12.3	315	3.39	2.45	7.01	1	16.3	2.34	26.7	81		522
193	Y					73	1451	13	265	59	1187	4.47				13.9	327	3.28	1.96	7.81	13	25.8	2.32	42.7			47
194		Y				65	770	23	278	42	502	1.8				15.8	306	2.4	1.18	4.48	1	16.7	1.75	36.6	112		47
197		Y				66	984	19	286	46	681	2.39				14.6	297	3.54	1.45	6.04	1	25.5	2.08	47	141		90
200		Y				57	897	25	381	32	488	1.28	9.39	1.52	1.22	13.9	242	2.91	1.23	4.6	1	24.8	1.7	55.8	35		59
203	Y					64	1082	23	382	41	696	1.82				14.6	322	4.36	2.48	7.46	6	22.6	1.67	51.6	76		99
209		Y				74	2480	17	583	56	1883	3.23				13.9		4.42	1.88	7.11	8	9.9	2.32	16.3	69		161
215			Y			54	759	14	193	40	561	2.91	11.04	2.42	0.37	16	292	2.51	1.26	4.62	2	32.2	1.8	68.4	199	20	150
216		Y				66	1057	35	564	30	474	0.84				12.1	181	5.21	1.69	7.93	1	19.2	1.88	39.1	20		72
219		Y				73	1668	21	469	52	1194	2.55				12.4	227	1.95	2.19	5.21	1	19.7	1.93	39.1	35		69
221	Y					76	1954	21	549	54	1386	2.53	9.51	3.91	1.39	12.8	254	2.28	2.37	5.35	2	19	2.37	30.8	19		126
222		Y				69	1050	18	280	50	760	2.71	6.59	3.6	0.33	12.4	192	3.21	1.41	5.04	1	24.7	2.18	43.4	33		52
223		Y				81	1217	21	318	59	885	2.79	10.92	1.86	1.05	42.9	2.52	8.45	1.45	10.5	1	42.9	2.52	65.2	16	10.5	46
225			Y			75	1671	28	630	45	989	1.57	11.3	2.35	0.4	15.8	398	3.34	2.1	6.04	1		2.41		120		80
228	Y					63	1243	23	448	40	804	1.79				13.6	269	2.61	1.85	4.99	1	16.8	2.3	28	37		59
233			Y													14.5	185	2.79	1.93	5.22	1	16.8	2.77	23.3	125		152
235	Y					77	1746	29	658	47	1067	1.62	14	2.09	0.72	12.8	222	1.79	2.21	4.57	1	17.6	2.57	26.2	8		56
236	Y					66	1045	25	395	39	614	1.55				13	258	3.33	1.56	5.56	1	19.3	1.84	40.3	35		57
239				Y		74	1460	27	542	45	886	1.64				13.7	209	5.97	1.38	7.94	1	16.8	1.85	34.8	41		86
242			Y			65	1584	24	572	40	972	1.7	10.98	2.73	1.24	13.9	258	3.6	2.18	6.84	1	22.3	1.48	57.7	25		54
243			Y			67	1349	20	403	45	911	2.26	10.57	4.31	0.71	15.7	191	2.33	1.88	4.7	1	21.4	1.93	42.5	127		192
246	Y					66	1334	31	626	34	698	1.12				13.3	142	3.64	1.94	6.17	1	16.9	1.78	36.3	76		77
247	Y					55	769	21	299	33	468	1.56	12.98	2.67	1.4	13.8	193	2.7	1.39	4.69	1	26.9	2.01	51.3	30		59
248		Y				72	1010	18	256	54	755	2.95	8.71	2.11	0.17	13.2	228	2.92	1.38	5.13	1	34.9	1.8	74.3	207		86
251			Y										10.39	1.4	2.05	14	204	5.6	2.47	8.87	8	10.1	1.73	22.4	118		71
256			Y			76	2039	46	1236	22	596	0.48				13.7	201	3.29	2.58	6.35	3	12	2.37	19.4	60		120
257		Y				63	1660	23	611	40	1042	1.71	7.68	1.11	0.71	14	262	3.81	2.47	6.91	4	15.7	1.93	31.2	238		135
258			Y			76	957	29	367	45	568	1.55	8.52	3.24	0.73	14.2	196	3.16	1.19	4.86	1	18.5	2.31	30.7	104		47
259			Y			62	848	22	296	40	539	1.82				15.7	209	2.2	1.75	4.58	1	20.6	1.87	42.1	136		251
262				Y		74	2113	27	768	47	1337	1.74	7.58	4.95	0.6	14.6	244	4.38	2.88	7.72	1	14.8	1.65	34.3	201		84
266	Y					61	906	9	132	52	771	5.86	7.96	2.77	0.76	16.7	189	3.9	1.56	5.93	1	20.3	3.22	24.2	39		131
267			Y			72	1710	25	597	47	1120	1.87				14.2	437	4.86	2.4	8.29	4	23.4	2.12	42.3	43		99
271			Y			72	1653	14	316	63	1453	4.6				12.6	308	3.28	2.25	6.14	22	13.9	1.95	27.3	85		45
272		Y				51	736	15	215	37	533	2.48				13.8	178	4.67	1.28	6.71	1		2.02		97		118
275			Y			77	1972	33	855	47	1217	1.42	8.05	9.63	0.55	14.4	204	3.34	2.27	6.23	1	17.2	2.05	32.1	116		205
278		Y				64	1999	8	237	56	1734	7.31				12.9	297	2.57	3.08	6.45	2	21.4	2.09	39.3	116		122

## Sheet: Sheet 3 (Table S3)
Table S3. Amount and percentage of the abnormal biomarkers for the Cohort at T1 and T0. Patients divided into subgroups of Borrelia infections only, Borrelia with co-infections, negative serology and non-Borrelia infections. Analysis of the overall cohort is provided as well.
Markers	Borrelia Infections Only (N = 25)		Borrelia with Co-infections (N = 32)		Negative Serology (N = 41)		Non-Borrelia Infections (N = 12)		Total Abnormal among all 110 Patients
	Number and Percentage of Patients at T0, N (%)	Number and Percentage of Patients at T2, N (%)	Number and Percentage of Patients at T0, N (%)	Number and Percentage of Patients at T2, N (%)	Number and Percentage of Patients at T0, N (%)	Number and Percentage of Patients at T2, N (%)	Number and Percentage of Patients at T0, N (%)	Number and Percentage of Patients at T2, N (%)	Number and Percentage of Patients at T0, N (%)	Number and Percentage of Patients at T2, N (%)
Low CD3%	7 (28.00)	5 (20.00)	4 (12.50)	4 (12.50)	9 (21.95)	3 (7.32)	0 (0.00)	2 (16.67)	20 (18.18)	14 (12.73)
High CD3%	0 (0.00)	0 (0.00)	0 (0.00)	0 (0.00)	1 (2.44)	0 (0.00)	0 (0.00)	0 (0.00)	1 (0.91)	0 (0.00)
Low CD3+ Cell Count	5 (20.00)	4 (16.00)	5 (15.63)	5 (15.63)	9 (21.95)	7 (17.07)	0 (0.00)	0 (0.00)	19 (17.27)	16 (14.55)
High CD3+ Cell Count	0 (0.00)	0 (0.00)	0 (0.00)	0 (0.00)	0 (0.00)	1 (2.44)	1 (8.33)	1 (8.33)	1 (0.91)	2 (1.82)
Low CD8%	2 (8.00)	2 (8.00)	3 (9.38)	3 (9.38)	2 (4.88)	2 (4.88)	0 (0.00)	0 (0.00)	7 (6.36)	7 (6.36)
High CD8%	0 (0.00)	1 (4.00)	1 (3.13)	1 (3.13)	0 (0.00)	1 (2.44)	0 (0.00)	0 (0.00)	1 (0.91)	3 (2.73)
Low CD8+ Suppressor Cell Count	5 (20.00)	5 (20.00)	9 (28.13)	6 (18.75)	6 (14.63)	9 (21.95)	0 (0.00)	0 (0.00)	20 (18.18)	20 (18.18)
High CD8+ Suppressor Cell Count	2 (8.00)	0 (0.00)	1 (3.13)	1 (3.13)	1 (2.44)	2 (4.88)	1 (8.33)	1 (8.33)	5 (4.55)	4 (3.64)
Low CD4%	4 (16.00)	1 (4.00)	4 (12.50)	1 (3.13)	3 (7.32)	1 (2.44)	2 (16.67)	0 (0.00)	13 (11.82)	3 (2.73)
High CD4%	2 (8.00)	0 (0.00)	1 (3.13)	2 (6.25)	2 (4.88)	2 (4.88)	0 (0.00)	0 (0.00)	5 (4.55)	4 (3.64)
Low CD4+ Helper Cell Count	6 (24.00)	3 (12.00)	5 (15.63)	5 (15.63)	2 (4.88)	3 (7.32)	0 (0.00)	0 (0.00)	13 (11.82)	11 (10.00)
High CD4+ Helper Cell Count	0 (0.00)	0 (0.00)	2 (6.25)	4 (12.50)	2 (4.88)	2 (4.88)	0 (0.00)	1 (8.33)	4 (3.64)	7 (6.36)
Low H/S Ratio*	1 (4.00)	0 (0.00)	2 (6.25)	1 (3.13)	0 (0.00)	1 (2.44)	1 (8.33)	0 (0.00)	4 (3.64)	2 (1.82)
High H/S Ratio*	3 (12.00)	2 (8.00)	3 (9.38)	3 (9.38)	1 (2.44)	3 (7.32)	0 (0.00)	0 (0.00)	7 (6.36)	8 (7.27)
Low IgG	0 (0.00)	0 (0.00)	0 (0.00)	1 (3.13)	2 (4.88)	0 (0.00)	0 (0.00)	0 (0.00)	2 (1.82)	1 (0.91)
High IgG	0 (0.00)	0 (0.00)	1 (3.13)	1 (3.13)	2 (4.88)	2 (4.88)	0 (0.00)	0 (0.00)	3 (2.73)	3 (2.73)
Low IgA	0 (0.00)	0 (0.00)	0 (0.00)	0 (0.00)	2 (4.88)	1 (2.44)	0 (0.00)	0 (0.00)	2 (1.82)	1 (0.91)
High IgA	3 (12.00)	4 (16.00)	4 (12.50)	2 (6.25)	3 (7.32)	4 (9.76)	1 (8.33)	1 (8.33)	11 (10.00)	11 (10.00)
Low IgM	3 (12.00)	2 (8.00)	3 (9.38)	5 (15.63)	7 (17.07)	3 (7.32)	0 (0.00)	0 (0.00)	13 (11.82)	10 (9.09)
High IgM	1 (4.00)	2 (8.00)	2 (6.25)	0 (0.00)	3 (7.32)	3 (7.32)	1 (8.33)	0 (0.00)	7 (6.36)	5 (4.55)
Low Hemoglobin	0 (0.00)	1 (4.00)	0 (0.00)	0 (0.00)	0 (0.00)	0 (0.00)	0 (0.00)	0 (0.00)	0 (0.00)	1 (0.91)
High Hemoglobin	2 (8.00)	1 (4.00)	1 (3.13)	1 (3.13)	1 (2.44)	2 (4.88)	0 (0.00)	0 (0.00)	4 (3.64)	4 (3.64)
Low Platelet Count	2 (8.00)	2 (8.00)	0 (0.00)	1 (3.13)	0 (0.00)	1 (2.44)	1 (8.33)	0 (0.00)	3 (2.73)	4 (3.64)
High Platelet Count	1 (4.00)	0 (0.00)	0 (0.00)	0 (0.00)	1 (2.44)	1 (2.44)	1 (8.33)	0 (0.00)	3 (2.73)	1 (0.91)
Low Neutrophil Count	2 (8.00)	4 (16.00)	1 (3.13)	3 (9.38)	4 (9.76)	4 (9.76)	1 (8.33)	1 (8.33)	8 (7.27)	12 (10.91)
High Neutrophil Count	2 (8.00)	0 (0.00)	0 (0.00)	2 (6.25)	0 (0.00)	0 (0.00)	0 (0.00)	0 (0.00)	2 (1.82)	2 (1.82)
Low Lymphocyte Count	1 (4.00)	0 (0.00)	0 (0.00)	0 (0.00)	0 (0.00)	1 (2.44)	0 (0.00)	0 (0.00)	1 (0.91)	1 (0.91)
High Lymphocyte Count	0 (0.00)	0 (0.00)	1 (3.13)	0 (0.00)	0 (0.00)	0 (0.00)	1 (8.33)	1 (8.33)	2 (1.82)	1 (0.91)
Low White Cell Count	1 (4.00)	1 (4.00)	1 (3.13)	1 (3.13)	1 (2.44)	1 (2.44)	0 (0.00)	0 (0.00)	3 (2.73)	3 (2.73)
High White Cell Count	0 (0.00)	0 (0.00)	1 (3.13)	1 (3.13)	0 (0.00)	0 (0.00)	0 (0.00)	1 (8.33)	1 (0.91)	2 (1.82)
High CRP	6 (24.00)	6 (24.00)	3 (9.38)	2 (6.25)	4 (9.76)	7 (17.07)	1 (8.33)	2 (16.67)	14 (12.73)	17 (15.45)
Low Iron	0 (0.00)	1 (4.00)	0 (0.00)	0 (0.00)	0 (0.00)	0 (0.00)	0 (0.00)	0 (0.00)	0 (0.00)	1 (0.91)
High Iron	0 (0.00)	1 (4.00)	1 (3.13)	3 (9.38)	1 (2.44)	1 (2.44)	0 (0.00)	0 (0.00)	2 (1.82)	5 (4.55)
Low Transferrin	1 (4.00)	9 (36.00)	1 (3.13)	7 (21.88)	0 (0.00)	11 (26.83)	0 (0.00)	3 (25.00)	2 (1.82)	30 (27.27)
High Transferrin	6 (24.00)	1 (4.00)	3 (9.38)	1 (3.13)	4 (9.76)	1 (2.44)	2 (16.67)	0 (0.00)	15 (13.64)	3 (2.73)
Low Transferrin Saturation Percentage	4 (16.00)	1 (4.00)	6 (18.75)	4 (12.50)	7 (17.07)	2 (4.88)	4 (33.33)	2 (16.67)	21 (19.09)	9 (8.18)
High Transferrin Saturation Percentage	0 (0.00)	3 (12.00)	2 (6.25)	4 (12.50)	2 (4.88)	4 (9.76)	0 (0.00)	0 (0.00)	4 (3.64)	11 (10.00)
Low Ferritin	2 (8.00)	2 (8.00)	1 (3.13)	3 (9.38)	4 (9.76)	5 (12.20)	2 (16.67)	2 (16.67)	9 (8.18)	12 (10.91)
High Ferritin	1 (4.00)	2 (8.00)	5 (15.63)	3 (9.38)	0 (0.00)	1 (2.44)	1 (8.33)	0 (0.00)	7 (6.36)	6 (5.45)
Low Folate	0 (0.00)	0 (0.00)	1 (3.13)	0 (0.00)	0 (0.00)	0 (0.00)	1 (8.33)	0 (0.00)	2 (1.82)	0 (0.00)
High Folate	1 (4.00)	0 (0.00)	3 (9.38)	0 (0.00)	4 (9.76)	1 (2.44)	1 (8.33)	0 (0.00)	9 (8.18)	1 (0.91)
Low Creatine Kinase	0 (0.00)	0 (0.00)	0 (0.00)	0 (0.00)	1 (2.44)	0 (0.00)	0 (0.00)	1 (8.33)	1 (0.91)	1 (0.91)
High Creatine Kinase	0 (0.00)	0 (0.00)	2 (6.25)	1 (3.13)	3 (7.32)	3 (7.32)	1 (8.33)	1 (8.33)	6 (5.45)	5 (4.55)
*H/S Ratio is the ratio of CD4+ Helper T cells to CD8+ Suppressor T cells

## Sheet: Sheet 4 (Table S4)
Table S4. CD57+, ANA, CD19+, RF, FT4 an TSH results of patients that were tested at T=0.
Markers	Total Tested for CD57+ NK Cell in T0 (N = 37)
	Borrelia Infections Only (N = 8)	Borrelia with Co-infections (N = 8)	Negative Serology (N = 18)	Non-Borrelia Infection (N = 3)	Total Abnormal CD57 among 37 patients
Low CD57+, N (%)	5 (62.50)	5 (62.50)	11 (61.11)	1 (33.33)	22 (59.46)
High CD57+, N (%)	0 (0.00)	0 (0.00)	0 (0.00)	0 (0.00)	0 (0.00)
Markers	Total Tested for ANA in T0 (N = 22)
	Borrelia Infections Only (N = 7)	Borrelia with Co-infections (N = 6)	Negative Serology (N = 5)	Non-Borrelia Infection (N = 4)	Total Abnormal ANA among 22 patients
ANA Weak Positive, N (%)	2 (28.57)	2 (33.33)	1 (20.00)	0 (0.00)	5 (22.73)
ANA Positive, N (%)	0 (0.00)	0 (0.00)	0 (0.00)	1 (25.00)	1 (4.55)
Markers	Total Tested for CD19+ in T0 (N = 101)
	Borrelia Infections Only (N = 23)	Borrelia with Co-infections (N = 27)	Negative Serology (N = 39)	Non-Borrelia Infection (N = 12)	Total Abnormal CD19 among 101 patients
Low CD19+ Count, N (%)	5 (21.74)	2 (7.41)	6 (15.38)	2 (16.67)	15 (14.85)
High CD19+ Count, N (%)	0 (0.00)	1 (3.70)	0 (0.00)	0 (0.00)	1 (0.99)
Low CD19%, N (%)	9 (39.13)	7 (25.93)	16 (41.03)	5 (41.67)	37 (36.63)
High CD19%, N (%)	0 (0.00)	0 (0.00)	0 (0.00)	0 (0.00)	0 (0.00)
Markers	Total Tested for Rheumatoid Factor (RF) in T0 (N = 100)
	Borrelia Infections Only (N = 23)	Borrelia with Co-infections (N = 30)	Negative Serology (N = 36)	Non-Borrelia Infection (N = 11)	Total Abnormal CD19 among 100 patients
High RF, N (%)	1 (4.35)	3 (10.00)	4 (11.11)	1 (9.09)	9 (9.00)
Markers	Total Tested for Free Thyroxine (FT4) and Thyroid Stimulating Hormone (TSH) in T0 (N = 106)
	Borrelia Infections Only (N = 24)	Borrelia with Co-infections (N = 31)	Negative Serology (N = 40)	Non-Borrelia Infection (N = 11)	Total Abnormal CD19 among 106 patients
Low FT4, N (%)	1 (4.17)	0 (0.00)	0 (0.00)	0 (0.00)	1 (0.94)
High FT4, N (%)	0 (0.00)	0 (0.00)	0 (0.00)	0 (0.00)	0 (0.00)
Low TSH, N (%)	1 (4.17)	2 (6.45)	0 (0.00)	3 (27.27)	6 (5.66)
High TSH, N (%)	0 (0.00)	0 (0.00)	1 (2.50)	0 (0.00)	1 (0.94)

## Sheet: Sheet 5 (Table S5)
Table S5. Statistical analysis of data using SPSS, t-test, and effect sizes.
Paired Samples Statistics Calculated Using SPSS							Paired Samples Test												Paired Samples Effect Sizes
		Mean	N	Std. Deviation	Std. Error Mean				Paired Differences					t	df	Significance						Standardizera	Point Estimate	95% Confidence Interval
Pair 1	CD3% T0	68	98	8.18094	0.8264				Mean	Std. Deviation	Std. Error Mean	95% Confidence Interval of the Difference				One-Sided p	Two-Sided p							Lower	Upper
	CD3% T2	69.3367	98	7.71789	0.779625							Lower	Upper						Pair 1	CD3% T0 - CD3% T2	Cohen's d	5.26209	-0.254031	-0.454576	-0.0522178
Pair 2	CD3 Cell Count T0	1387.85	98	496.039	50.1075		Pair 1	CD3% T0 - CD3% T2	-1.33673	5.26209	0.531551	-2.39172	-0.281753	-2.51478	97	0.00677756	0.0135551				Hedges' correction	5.30322	-0.252061	-0.451051	-0.0518129
	CD3 Cell Count T2	1412.83	98	527.267	53.262		Pair 2	CD3 Cell Count T0 - CD3 Cell Count T2	-24.9796	271.908	27.4669	-79.4938	29.5346	-0.909444	97	0.182685	0.36537		Pair 2	CD3 Cell Count T0 - CD3 Cell Count T2	Cohen's d	271.908	-0.0918677	-0.290039	0.106775
Pair 3	CD8% T0	22.5714	98	7.80034	0.787954		Pair 3	CD8% T0 - CD8% T2	-0.326531	5.89212	0.595194	-1.50782	0.854764	-0.548613	97	0.292266	0.584532				Hedges' correction	274.034	-0.0911552	-0.28779	0.105947
	CD8% T2	22.898	98	8.30537	0.838969		Pair 4	CD8 Suppressor T Cell Count T0 - CD8 Suppressor T Cell Count T2	5.42857	136.858	13.8248	-22.0098	32.8669	0.39267	97	0.347713	0.695425		Pair 3	CD8% T0 - CD8% T2	Cohen's d	5.89212	-0.0554182	-0.253415	0.142864
Pair 4	CD8 Suppressor T Cell Count T0	464.439	98	260.012	26.2652		Pair 5	CD4% T0 - CD4% T2	-2.71134	5.63094	0.571735	-3.84623	-1.57645	-4.7423	96	3.66999e-06	7.33998e-06				Hedges' correction	5.93817	-0.0549884	-0.25145	0.141756
	CD8 Suppressor T Cell Count T2	459.01	98	245.405	24.7897		Pair 6	CD4 Helper T Cell Count T0 - CD4 Helper T Cell Count T2	-47.3367	177.646	17.9449	-82.9525	-11.721	-2.63789	97	0.00485908	0.00971816		Pair 4	CD8 Suppressor T Cell Count T0 - CD8 Suppressor T Cell Count T2	Cohen's d	136.858	0.0396656	-0.158501	0.237628
Pair 5	CD4% T0	43.7629	97	9.99664	1.015		Pair 7	H/S Ratio T0 - H/S Ratio T2	-0.109789	0.399949	0.0410339	-0.191263	-0.0283156	-2.67558	94	0.00440033	0.00880066				Hedges' correction	137.928	0.039358	-0.157272	0.235785
	CD4% T2	46.4742	97	8.68439	0.881766		Pair 8	IgG T0 - IgG T2	0.506269	2.32592	0.284156	-0.0610679	1.07361	1.78165	66	0.039703	0.0794061		Pair 5	CD4% T0 - CD4% T2	Cohen's d	5.63094	-0.481508	-0.690688	-0.270073
Pair 6	CD4 Helper T Cell Count T0	895.857	98	337.297	34.0721		Pair 9	IgA T0 - IgA T2	3.76776	30.4619	3.72151	-3.66248	11.198	1.01243	66	0.157516	0.315031				Hedges' correction	5.67541	-0.477734	-0.685275	-0.267956
	CD4 Helper T Cell Count T2	943.194	98	355.887	35.95		Pair 10	IgM T0 - IgM T2	-0.632687	5.55421	0.678555	-1.98747	0.722092	-0.932403	66	0.177263	0.354527		Pair 6	CD4 Helper T Cell Count T0 - CD4 Helper T Cell Count T2	Cohen's d	177.646	-0.266467	-0.4673	-0.064307
Pair 7	H/S Ratio T0	2.35695	95	1.37117	0.140679		Pair 11	Hemoglobin T0 - Hemoglobin T2	-0.152202	2.99934	0.287284	-0.72165	0.417246	-0.529795	108	0.298671	0.597342				Hedges' correction	179.034	-0.2644	-0.463676	-0.0638083
	H/S Ratio T2	2.46674	95	1.45427	0.149205		Pair 12	Platelet Count T0 - Platelet Count T2	20.3476	52.799	5.08058	10.2759	30.4193	4.00497	107	5.73832e-05	0.000114766		Pair 7	H/S Ratio T0 - H/S Ratio T2	Cohen's d	0.399949	-0.274508	-0.478676	-0.068934
Pair 8	IgG T0	11.1896	67	2.94351	0.359607		Pair 13	Neutrophil Count T0 - Neutrophil Count T2	-0.6	36.8786	3.53233	-7.60169	6.40169	-0.16986	108	0.432719	0.865438				Hedges' correction	0.403176	-0.272311	-0.474844	-0.0683822
	IgG T2	10.6833	67	2.83623	0.3465		Pair 14	Lymphocyte Count T0 - Lymphocyte Count T2	0.0137963	0.512581	0.0493232	-0.0839811	0.111574	0.279712	107	0.390119	0.780238		Pair 8	IgG T0 - IgG T2	Cohen's d	2.32592	0.217664	-0.0254395	0.459158
Pair 9	IgA T0	6.43522	67	31.3461	3.82953		Pair 15	White Cell Count T0 - White Cell Count T2	0.286296	1.35821	0.130694	0.0272103	0.545382	2.19058	107	0.0153259	0.0306519				Hedges' correction	2.35278	0.215179	-0.0251492	0.453917
	IgA T2	2.66746	67	1.45085	0.17725		Pair 16	C-Reactive Protein T0 - C-Reactive Protein T2	-2.83178	21.5846	2.08666	-6.96879	1.30524	-1.35708	106	0.0888189	0.177638		Pair 9	IgA T0 - IgA T2	Cohen's d	30.4619	0.123688	-0.117149	0.363596
Pair 10	IgM T0	1.13761	67	1.5799	0.193016		Pair 17	Iron T0 - Iron T2	-0.369245	7.30477	0.709502	-1.77606	1.03757	-0.520429	105	0.30193	0.60386				Hedges' correction	30.8136	0.122276	-0.115811	0.359445
	IgM T2	1.7703	67	5.30168	0.647703		Pair 18	Transferrin T0 - Transferrin T2	0.398411	0.314295	0.0303841	0.338172	0.458651	13.1125	106	3.16996e-24	6.33992e-24		Pair 10	IgM T0 - IgM T2	Cohen's d	5.55421	-0.113911	-0.353715	0.126749
Pair 11	Hemoglobin T0	14.033	109	1.20601	0.115515		Pair 19	Transferrin Saturation T0 - Transferrin Saturation T2	-5.53173	12.6857	1.24393	-7.99878	-3.06469	-4.44697	103	1.10251e-05	2.20502e-05				Hedges' correction	5.61834	-0.112611	-0.349678	0.125302
	Hemoglobin T2	14.1852	109	3.01671	0.288948		Pair 20	Ferritin T0 - Ferritin T2	-0.326923	54.3735	5.33176	-10.9012	10.2474	-0.0613162	103	0.475613	0.951226		Pair 11	Hemoglobin T0 - Hemoglobin T2	Cohen's d	2.99934	-0.0507451	-0.23848	0.137224
Pair 12	Platelet Count T0	269.621	108	68.161	6.55879		Pair 21	Folate T0 - Folate T2	-1.42727	5.01041	1.51069	-4.79331	1.93876	-0.944779	10	0.18352	0.367039				Hedges' correction	3.02037	-0.0503918	-0.23682	0.136269
	Platelet Count T2	249.273	108	61.1705	5.88614		Pair 22	Creatine Kinase T0 - Creatine Kinase T2	3.97087	47.3405	4.6646	-5.28134	13.2231	0.851278	102	0.198304	0.396609		Pair 12	Platelet Count T0 - Platelet Count T2	Cohen's d	52.799	0.385379	0.189017	0.580061
Pair 13	Neutrophil Count T0	5.70303	109	20.4726	1.96092																Hedges' correction	53.1727	0.38267	0.187688	0.575984
	Neutrophil Count T2	6.30303	109	30.4508	2.91666														Pair 13	Neutrophil Count T0 - Neutrophil Count T2	Cohen's d	36.8786	-0.0162696	-0.203975	0.171511
Pair 14	Lymphocyte Count T0	1.93407	108	0.700643	0.0674194																Hedges' correction	37.1372	-0.0161563	-0.202555	0.170317
	Lymphocyte Count T2	1.92028	108	0.593714	0.0571301														Pair 14	Lymphocyte Count T0 - Lymphocyte Count T2	Cohen's d	0.512581	0.0269153	-0.161779	0.215485
Pair 15	White Cell Count T0	6.32093	108	1.70928	0.164476																Hedges' correction	0.51621	0.0267262	-0.160642	0.21397
	White Cell Count T2	6.03463	108	1.70781	0.164334														Pair 15	White Cell Count T0 - White Cell Count T2	Cohen's d	1.35821	0.210789	0.0196117	0.401003
Pair 16	C-Reactive Protein T0	3.05607	107	4.61914	0.446549																Hedges' correction	1.36783	0.209307	0.0194738	0.398184
	C-Reactive Protein T2	5.88785	107	21.7985	2.10734														Pair 16	C-Reactive Protein T0 - C-Reactive Protein T2	Cohen's d	21.5846	-0.131194	-0.321184	0.0594086
Pair 17	Iron T0	18.4232	106	6.5687	0.638008																Hedges' correction	21.7389	-0.130263	-0.318905	0.0589871
	Iron T2	18.7925	106	6.80841	0.661291														Pair 17	Iron T0 - Iron T2	Cohen's d	7.30477	-0.0505485	-0.240919	0.140062
Pair 18	Transferrin T0	2.53065	107	0.425956	0.0411787																Hedges' correction	7.35747	-0.0501865	-0.239194	0.139059
	Transferrin T2	2.13224	107	0.396114	0.0382938														Pair 18	Transferrin T0 - Transferrin T2	Cohen's d	0.314295	1.26763	1.01108	1.52077
Pair 19	Transferrin Saturation T0	28.9452	104	12.5762	1.2332																Hedges' correction	0.316541	1.25864	1.0039	1.50998
	Transferrin Saturation T2	34.4769	104	13.746	1.34791														Pair 19	Transferrin Saturation T0 - Transferrin Saturation T2	Cohen's d	12.6857	-0.436062	-0.636275	-0.23391
Pair 20	Ferritin T0	101.135	104	83.816	8.21884																Hedges' correction	12.779	-0.432877	-0.631629	-0.232202
	Ferritin T2	101.462	104	95.2782	9.3428														Pair 20	Ferritin T0 - Ferritin T2	Cohen's d	54.3735	-0.00601255	-0.19819	0.186194
Pair 21	Folate T0	11.2	11	4.80375	1.44838																Hedges' correction	54.7734	-0.00596864	-0.196743	0.184834
	Folate T2	12.6273	11	3.92303	1.18284														Pair 21	Folate T0 - Folate T2	Cohen's d	5.01041	-0.284862	-0.881791	0.325523
Pair 22	Creatine Kinase T0	105.019	103	90.5254	8.91973																Hedges' correction	5.42989	-0.262855	-0.813669	0.300375
	Creatine Kinase T2	101.049	103	70.147	6.91179														Pair 22	Creatine Kinase T0 - Creatine Kinase T2	Cohen's d	47.3405	0.0838789	-0.109789	0.277137
																					Hedges' correction	47.6922	0.0832604	-0.108979	0.275094
																			a. The denominator used in estimating the effect sizes. Cohen's d uses the sample standard deviation of the mean difference. Hedges' correction uses the sample standard deviation of the mean difference, plus a correction factor.

## Sheet: Sheet 6 (Table S6)
Table S6. Statistical analysis for Borrelia only subgroup.
Paired Samples Statistics of Borrelia Infection Only Group
		Mean	N	Std. Deviation	Std. Error Mean
Pair 1	CD3% T0	66	25	8.44591	1.68918
	CD3% T2	66.84	25	8.0761	1.61522
Pair 2	CD3 Cell Count T0	1285.96	25	408.837	81.7675
	CD3 Cell Count T2	1277.88	25	366.621	73.3242
Pair 3	CD8% T0	23.12	25	8.57477	1.71495
	CD8% T2	23.84	25	10.3267	2.06533
Pair 4	CD8 Suppressor T Cell Count T0	448.56	25	230.417	46.0834
	CD8 Suppressor T Cell Count T2	425.24	25	185.608	37.1215
Pair 5	CD4% T0	41.68	25	9.67264	1.93453
	CD4% T2	44.2	25	8.70823	1.74165
Pair 6	CD4 Helper T Cell Count T0	805.56	25	291.09	58.218
	CD4 Helper T Cell Count T2	844.04	25	260.694	52.1388
Pair 7	H/S Ratio T0	2.24833	24	1.34169	0.273871
	H/S Ratio T2	2.39625	24	1.35576	0.276743
Pair 8	IgG T0	11.5276	17	2.13335	0.517413
	IgG T2	11.1429	17	1.82602	0.442875
Pair 9	IgA T0	2.91294	17	0.93273	0.22622
	IgA T2	2.81588	17	1.05174	0.255084
Pair 10	IgM T0	0.913529	17	0.536026	0.130005
	IgM T2	3.11824	17	9.43916	2.28933
Pair 11	Hemoglobin T0	13.876	25	1.3794	0.275879
	Hemoglobin T2	13.832	25	1.26975	0.25395
Pair 12	Platelet Count T0	259.12	25	72.811	14.5622
	Platelet Count T2	238.8	25	58.7537	11.7507
Pair 13	Neutrophil Count T0	12.2564	25	42.6833	8.53666
	Neutrophil Count T2	3.0276	25	0.975629	0.195126
Pair 14	Lymphocyte Count T0	1.8084	25	0.488038	0.0976075
	Lymphocyte Count T2	1.8864	25	0.437454	0.0874907
Pair 15	White Cell Count T0	6.12	25	1.79572	0.359145
	White Cell Count T2	5.6704	25	1.23031	0.246063
Pair 16	C-Reactive Protein T0	3.25	24	3.85893	0.7877
	C-Reactive Protein T2	14.375	24	44.7387	9.13224
Pair 17	Iron T0	17.892	25	5.94901	1.1898
	Iron T2	19.62	25	6.55261	1.31052
Pair 18	Transferrin T0	2.5792	25	0.504686	0.100937
	Transferrin T2	2.1124	25	0.393025	0.0786051
Pair 19	Transferrin Saturation T0	27.656	25	11.1515	2.2303
	Transferrin Saturation T2	36.688	25	15.2092	3.04183
Pair 20	Ferritin T0	83.6087	23	92.903	19.3716
	Ferritin T2	105.087	23	138.073	28.7903
Pair 21	Folate T0	15	1a
	Folate T2	9.6	1a
Pair 22	Creatine Kinase T0	79.7083	24	39.7333	8.11053
	Creatine Kinase T2	88.5833	24	36.207	7.39073
a. The correlation and t cannot be computed because the sum of caseweights is less than or equal to 1.
Paired Samples Test
		Paired Differences					t	df	Significance
		Mean	Std. Deviation	Std. Error Mean	95% Confidence Interval of the Difference				One-Sided p	Two-Sided p
					Lower	Upper
Pair 1	CD3% T0 - CD3% T2	-0.84	6.57445	1.31489	-3.5538	1.8738	-0.638837	24	0.26449	0.528979
Pair 2	CD3 Cell Count T0 - CD3 Cell Count T2	8.08	312.171	62.4341	-120.778	136.938	0.129416	24	0.449053	0.898107
Pair 3	CD8% T0 - CD8% T2	-0.72	9.25797	1.85159	-4.5415	3.1015	-0.388854	24	0.350406	0.700813
Pair 4	CD8 Suppressor T Cell Count T0 - CD8 Suppressor T Cell Count T2	23.32	166.339	33.2677	-45.3412	91.9812	0.700979	24	0.245029	0.490057
Pair 5	CD4% T0 - CD4% T2	-2.52	5.6651	1.13302	-4.85844	-0.181563	-2.22415	24	0.017901	0.035802
Pair 6	CD4 Helper T Cell Count T0 - CD4 Helper T Cell Count T2	-38.48	185.166	37.0333	-114.913	37.9529	-1.03907	24	0.154565	0.30913
Pair 7	H/S Ratio T0 - H/S Ratio T2	-0.147917	0.425339	0.0868219	-0.327521	0.031688	-1.70368	23	0.0509584	0.101917
Pair 8	IgG T0 - IgG T2	0.384706	1.04806	0.254193	-0.154159	0.923571	1.51344	16	0.0748348	0.14967
Pair 9	IgA T0 - IgA T2	0.0970588	0.284468	0.0689936	-0.0492011	0.243319	1.40678	16	0.0893098	0.17862
Pair 10	IgM T0 - IgM T2	-2.20471	9.57603	2.32253	-7.12825	2.71884	-0.94927	16	0.178301	0.356603
Pair 11	Hemoglobin T0 - Hemoglobin T2	0.044	0.892132	0.178426	-0.324254	0.412254	0.2466	24	0.403657	0.807315
Pair 12	Platelet Count T0 - Platelet Count T2	20.32	32.5957	6.51913	6.86518	33.7748	3.11698	24	0.00234612	0.00469224
Pair 13	Neutrophil Count T0 - Neutrophil Count T2	9.2288	42.8109	8.56218	-8.44268	26.9003	1.07786	24	0.145907	0.291813
Pair 14	Lymphocyte Count T0 - Lymphocyte Count T2	-0.078	0.311167	0.0622334	-0.206443	0.0504435	-1.25335	24	0.111077	0.222153
Pair 15	White Cell Count T0 - White Cell Count T2	0.4496	1.34841	0.269683	-0.106998	1.0062	1.66714	24	0.0542422	0.108484
Pair 16	C-Reactive Protein T0 - C-Reactive Protein T2	-11.125	44.7528	9.13512	-30.0224	7.77243	-1.21783	23	0.117818	0.235636
Pair 17	Iron T0 - Iron T2	-1.728	7.01501	1.403	-4.62366	1.16766	-1.23164	24	0.115007	0.230014
Pair 18	Transferrin T0 - Transferrin T2	0.4668	0.377323	0.0754646	0.311049	0.622551	6.18568	24	1.08109e-06	2.16217e-06
Pair 19	Transferrin Saturation T0 - Transferrin Saturation T2	-9.032	15.1998	3.03997	-15.3062	-2.75782	-2.97109	24	0.00332318	0.00664636
Pair 20	Ferritin T0 - Ferritin T2	-21.4783	90.7824	18.9294	-60.7355	17.779	-1.13465	22	0.134367	0.268735
Pair 22	Creatine Kinase T0 - Creatine Kinase T2	-8.875	23.7071	4.83919	-18.8856	1.13564	-1.83398	23	0.0398142	0.0796285
*Folate was not analyzed by SPSS due to low testing conducted in T2
Paired Samples Effect Sizes
			Standardizera	Point Estimate	95% Confidence Interval
					Lower	Upper
Pair 1	CD3% T0 - CD3% T2	Cohen's d	6.57445	-0.127767	-0.520093	0.267184
		Hedges' correction	6.78922	-0.123726	-0.50364	0.258731
Pair 2	CD3 Cell Count T0 - CD3 Cell Count T2	Cohen's d	312.171	0.0258833	-0.366445	0.417676
		Hedges' correction	322.369	0.0250645	-0.354853	0.404463
Pair 3	CD8% T0 - CD8% T2	Cohen's d	9.25797	-0.0777708	-0.469571	0.315636
		Hedges' correction	9.56041	-0.0753106	-0.454716	0.305651
Pair 4	CD8 Suppressor T Cell Count T0 - CD8 Suppressor T Cell Count T2	Cohen's d	166.339	0.140196	-0.255215	0.532731
		Hedges' correction	171.773	0.135761	-0.247141	0.515878
Pair 5	CD4% T0 - CD4% T2	Cohen's d	5.6651	-0.444829	-0.852127	-0.0291435
		Hedges' correction	5.85017	-0.430757	-0.82517	-0.0282215
Pair 6	CD4 Helper T Cell Count T0 - CD4 Helper T Cell Count T2	Cohen's d	185.166	-0.207813	-0.602036	0.190625
		Hedges' correction	191.215	-0.201239	-0.582991	0.184594
Pair 7	H/S Ratio T0 - H/S Ratio T2	Cohen's d	0.425339	-0.347762	-0.756588	0.0681504
		Hedges' correction	0.439866	-0.336276	-0.731599	0.0658995
Pair 8	IgG T0 - IgG T2	Cohen's d	1.04806	0.367063	-0.130071	0.85356
		Hedges' correction	1.10061	0.349537	-0.12386	0.812806
Pair 9	IgA T0 - IgA T2	Cohen's d	0.284468	0.341194	-0.153404	0.825817
		Hedges' correction	0.298731	0.324903	-0.146079	0.786387
Pair 10	IgM T0 - IgM T2	Cohen's d	9.57603	-0.230232	-0.708661	0.255142
		Hedges' correction	10.0562	-0.219239	-0.674825	0.24296
Pair 11	Hemoglobin T0 - Hemoglobin T2	Cohen's d	0.892132	0.04932	-0.343429	0.441048
		Hedges' correction	0.921277	0.0477598	-0.332564	0.427096
Pair 12	Platelet Count T0 - Platelet Count T2	Cohen's d	32.5957	0.623396	0.188536	1.04744
		Hedges' correction	33.6605	0.603675	0.182572	1.0143
Pair 13	Neutrophil Count T0 - Neutrophil Count T2	Cohen's d	42.8109	0.215571	-0.18327	0.610047
		Hedges' correction	44.2095	0.208752	-0.177472	0.590748
Pair 14	Lymphocyte Count T0 - Lymphocyte Count T2	Cohen's d	0.311167	-0.250669	-0.64644	0.150137
		Hedges' correction	0.321332	-0.242739	-0.62599	0.145387
Pair 15	White Cell Count T0 - White Cell Count T2	Cohen's d	1.34841	0.333429	-0.0729082	0.733221
		Hedges' correction	1.39246	0.322881	-0.0706018	0.710026
Pair 16	C-Reactive Protein T0 - C-Reactive Protein T2	Cohen's d	44.7528	-0.248588	-0.652386	0.160422
		Hedges' correction	46.2813	-0.240378	-0.630839	0.155123
Pair 17	Iron T0 - Iron T2	Cohen's d	7.01501	-0.246329	-0.641926	0.154222
		Hedges' correction	7.24418	-0.238536	-0.621619	0.149343
Pair 18	Transferrin T0 - Transferrin T2	Cohen's d	0.377323	1.23714	0.705642	1.75401
		Hedges' correction	0.389649	1.198	0.683319	1.69852
Pair 19	Transferrin Saturation T0 - Transferrin Saturation T2	Cohen's d	15.1998	-0.594217	-1.01515	-0.162821
		Hedges' correction	15.6964	-0.575419	-0.983032	-0.15767
Pair 20	Ferritin T0 - Ferritin T2	Cohen's d	90.7824	-0.236591	-0.64854	0.180557
		Hedges' correction	94.0311	-0.228417	-0.626133	0.174319
Pair 22	Creatine Kinase T0 - Creatine Kinase T2	Cohen's d	23.7071	-0.37436	-0.784868	0.0437078
		Hedges' correction	24.5169	-0.361996	-0.758945	0.0422642
a. The denominator used in estimating the effect sizes. Cohen's d uses the sample standard deviation of the mean difference. Hedges' correction uses the sample standard deviation of the mean difference, plus a correction factor.

## Sheet: Sheet 7 (Table S7)
Table S7. Statistical analysis for Borrelia and co-infection subgroup.
Paired Samples Statistics For Borrelia and Co-infections Group							Paired Samples Test												Paired Samples Effect Sizes
		Mean	N	Std. Deviation	Std. Error Mean				Paired Differences					t	df	Significance						Standardizera	Point Estimate	95% Confidence Interval
Pair 1	CD3% T0	67.7692	26	8.77409	1.72074				Mean	Std. Deviation	Std. Error Mean	95% Confidence Interval of the Difference				One-Sided p	Two-Sided p							Lower	Upper
	CD3% T2	69.9615	26	7.54443	1.47958							Lower	Upper						Pair 1	CD3% T0 - CD3% T2	Cohen's d	2.96674	-0.738962	-1.16823	-0.298129
Pair 2	CD3 Cell Count T0	1424.69	26	577.304	113.219		Pair 1	CD3% T0 - CD3% T2	-2.19231	2.96674	0.581825	-3.3906	-0.994016	-3.76798	25	0.000448398	0.000896795				Hedges' correction	3.05961	-0.716531	-1.13277	-0.289079
	CD3 Cell Count T2	1469.35	26	525.72	103.102		Pair 2	CD3 Cell Count T0 - CD3 Cell Count T2	-44.6538	262.927	51.5641	-150.852	61.5445	-0.865986	25	0.197366	0.394733		Pair 2	CD3 Cell Count T0 - CD3 Cell Count T2	Cohen's d	262.927	-0.169834	-0.555392	0.219055
Pair 3	CD8% T0	21.3846	26	8.3813	1.64371		Pair 3	CD8% T0 - CD8% T2	-0.192308	2.75709	0.54071	-1.30592	0.921305	-0.355658	25	0.36254	0.72508				Hedges' correction	271.157	-0.164679	-0.538533	0.212406
	CD8% T2	21.5769	26	8.0656	1.58179		Pair 4	CD8 Suppressor T Cell Count T0 - CD8 Suppressor T Cell Count T2	-0.423077	91.806	18.0046	-37.5043	36.6582	-0.0234982	25	0.49072	0.981439		Pair 3	CD8% T0 - CD8% T2	Cohen's d	2.75709	-0.0697503	-0.45392	0.315803
Pair 4	CD8 Suppressor T Cell Count T0	444.385	26	263.932	51.7614		Pair 5	CD4% T0 - CD4% T2	-3.08	2.34379	0.468757	-4.04747	-2.11253	-6.57057	24	4.26242e-07	8.52483e-07				Hedges' correction	2.8434	-0.067633	-0.440141	0.306217
	CD8 Suppressor T Cell Count T2	444.808	26	232.198	45.5377		Pair 6	CD4 Helper T Cell Count T0 - CD4 Helper T Cell Count T2	-69.9615	182.048	35.7025	-143.492	3.56907	-1.95957	25	0.0306427	0.0612854		Pair 4	CD8 Suppressor T Cell Count T0 - CD8 Suppressor T Cell Count T2	Cohen's d	91.806	-0.00460838	-0.388945	0.37982
Pair 5	CD4% T0	44.84	25	10.2781	2.05563		Pair 7	H/S Ratio T0 - H/S Ratio T2	-0.152692	0.412093	0.080818	-0.31914	0.0137556	-1.88933	25	0.0352496	0.0704992				Hedges' correction	94.6799	-0.0044685	-0.377139	0.368291
	CD4% T2	47.92	25	10.0371	2.00742		Pair 8	IgG T0 - IgG T2	1.47316	3.46278	0.794416	-0.195848	3.14216	1.85439	18	0.0400708	0.0801417		Pair 5	CD4% T0 - CD4% T2	Cohen's d	2.34379	-1.31411	-1.84554	-0.767953
Pair 6	CD4 Helper T Cell Count T0	953.269	26	427.667	83.8725		Pair 9	IgA T0 - IgA T2	0.131579	0.338531	0.0776642	-0.0315875	0.294745	1.6942	18	0.0537294	0.107459				Hedges' correction	2.42035	-1.27254	-1.78716	-0.743659
	CD4 Helper T Cell Count T2	1023.23	26	428.616	84.0586		Pair 10	IgM T0 - IgM T2	0.153684	0.225369	0.0517032	0.0450598	0.262309	2.97243	18	0.00407992	0.00815983		Pair 6	CD4 Helper T Cell Count T0 - CD4 Helper T Cell Count T2	Cohen's d	182.048	-0.384304	-0.779465	0.0179793
Pair 7	H/S Ratio T0	2.66154	26	1.87261	0.36725		Pair 11	Hemoglobin T0 - Hemoglobin T2	-0.732258	5.52958	0.993142	-2.76052	1.29601	-0.737315	30	0.23333	0.466659				Hedges' correction	187.747	-0.372638	-0.755805	0.0174336
	H/S Ratio T2	2.81423	26	2.05068	0.402171		Pair 12	Platelet Count T0 - Platelet Count T2	25.916	66.4635	12.1345	1.0981	50.7339	2.13572	29	0.0206366	0.0412733		Pair 7	H/S Ratio T0 - H/S Ratio T2	Cohen's d	0.412093	-0.370529	-0.764809	0.0306502
Pair 8	IgG T0	11.6279	19	2.49603	0.572629		Pair 13	Neutrophil Count T0 - Neutrophil Count T2	-10.1277	57.0316	10.2432	-31.0471	10.7916	-0.98873	30	0.165352	0.330703				Hedges' correction	0.424993	-0.359282	-0.741594	0.0297198
	IgG T2	10.1547	19	3.20231	0.73466		Pair 14	Lymphocyte Count T0 - Lymphocyte Count T2	0.0867742	0.803664	0.144342	-0.208012	0.381561	0.601169	30	0.276121	0.552243		Pair 8	IgG T0 - IgG T2	Cohen's d	3.46278	0.425427	-0.0502826	0.890396
Pair 9	IgA T0	2.64947	19	1.36002	0.31201		Pair 15	White Cell Count T0 - White Cell Count T2	0.045	1.85459	0.338601	-0.647516	0.737516	0.1329	29	0.447595	0.89519				Hedges' correction	3.61593	0.407408	-0.048153	0.852685
	IgA T2	2.51789	19	1.38053	0.316715		Pair 16	C-Reactive Protein T0 - C-Reactive Protein T2	-0.4	3.22276	0.588393	-1.6034	0.8034	-0.679817	29	0.251006	0.502011		Pair 9	IgA T0 - IgA T2	Cohen's d	0.338531	0.388677	-0.0832806	0.850683
Pair 10	IgM T0	0.903158	19	0.495334	0.113637		Pair 17	Iron T0 - Iron T2	-0.841333	7.45558	1.3612	-3.62529	1.94263	-0.618083	29	0.270672	0.541345				Hedges' correction	0.353503	0.372215	-0.0797534	0.814654
	IgM T2	0.749474	19	0.344778	0.0790975		Pair 18	Transferrin T0 - Transferrin T2	0.319032	0.308819	0.0554655	0.205757	0.432308	5.75191	30	1.39729e-06	2.79458e-06		Pair 10	IgM T0 - IgM T2	Cohen's d	0.225369	0.681922	0.173232	1.17541
Pair 11	Hemoglobin T0	14.1194	31	1.16973	0.210091		Pair 19	Transferrin Saturation T0 - Transferrin Saturation T2	-5.43333	13.4778	2.46069	-10.466	-0.400647	-2.20805	29	0.0176515	0.035303				Hedges' correction	0.235336	0.65304	0.165895	1.12562
	Hemoglobin T2	14.8516	31	5.30703	0.953171		Pair 20	Ferritin T0 - Ferritin T2	8.23333	41.5034	7.57744	-7.26428	23.7309	1.08656	29	0.143091	0.286181		Pair 11	Hemoglobin T0 - Hemoglobin T2	Cohen's d	5.52958	-0.132426	-0.484934	0.222261
Pair 12	Platelet Count T0	277.7	30	55.3473	10.105		Pair 21	Folate T0 - Folate T2	-3	6.55795	3.27897	-13.4352	7.43516	-0.914921	3	0.213849	0.427699				Hedges' correction	5.67279	-0.129082	-0.472692	0.21665
	Platelet Count T2	251.784	30	69.5795	12.7034		Pair 22	Creatine Kinase T0 - Creatine Kinase T2	16.6786	49.5282	9.35995	-2.52645	35.8836	1.78191	27	0.0430079	0.0860158		Pair 12	Platelet Count T0 - Platelet Count T2	Cohen's d	66.4635	0.389928	0.0152915	0.75834
Pair 13	Neutrophil Count T0	3.98097	31	1.42855	0.256576																Hedges' correction	68.2465	0.379741	0.014892	0.738529
	Neutrophil Count T2	14.1087	31	56.9804	10.234														Pair 13	Neutrophil Count T0 - Neutrophil Count T2	Cohen's d	57.0316	-0.177581	-0.530982	0.178722
Pair 14	Lymphocyte Count T0	2.04484	31	0.941318	0.169066																Hedges' correction	58.5087	-0.173098	-0.517577	0.17421
	Lymphocyte Count T2	1.95806	31	0.602398	0.108194														Pair 14	Lymphocyte Count T0 - Lymphocyte Count T2	Cohen's d	0.803664	0.107973	-0.245987	0.460152
Pair 15	White Cell Count T0	6.67967	30	1.8272	0.333599																Hedges' correction	0.824479	0.105247	-0.239777	0.448535
	White Cell Count T2	6.63467	30	1.91173	0.349033														Pair 15	White Cell Count T0 - White Cell Count T2	Cohen's d	1.85459	0.0242641	-0.333837	0.381949
Pair 16	C-Reactive Protein T0	2.46667	30	2.41737	0.441349																Hedges' correction	1.90434	0.0236302	-0.325115	0.37197
	C-Reactive Protein T2	2.86667	30	4.90414	0.895369														Pair 16	C-Reactive Protein T0 - C-Reactive Protein T2	Cohen's d	3.22276	-0.124117	-0.482309	0.236189
Pair 17	Iron T0	18.7053	30	6.95271	1.26939																Hedges' correction	3.30922	-0.120875	-0.469709	0.230019
	Iron T2	19.5467	30	8.04229	1.46831														Pair 17	Iron T0 - Iron T2	Cohen's d	7.45558	-0.112846	-0.470889	0.247121
Pair 18	Transferrin T0	2.45645	31	0.440799	0.0791698																Hedges' correction	7.65559	-0.109898	-0.458587	0.240665
	Transferrin T2	2.13742	31	0.372836	0.0669633														Pair 18	Transferrin T0 - Transferrin T2	Cohen's d	0.308819	1.03307	0.58966	1.46521
Pair 19	Transferrin Saturation T0	30.3833	30	13.8579	2.53009																Hedges' correction	0.316817	1.00699	0.574774	1.42822
	Transferrin Saturation T2	35.8167	30	14.7408	2.69128														Pair 19	Transferrin Saturation T0 - Transferrin Saturation T2	Cohen's d	13.4778	-0.403133	-0.772379	-0.027482
Pair 20	Ferritin T0	126.933	30	97.5128	17.8033																Hedges' correction	13.8393	-0.392601	-0.752201	-0.026764
	Ferritin T2	118.7	30	101.649	18.5585														Pair 20	Ferritin T0 - Ferritin T2	Cohen's d	41.5034	0.198377	-0.164723	0.558138
Pair 21	Folate T0	10.1	4	6.65081	3.32541																Hedges' correction	42.6167	0.193195	-0.16042	0.543557
	Folate T2	13.1	4	2.79523	1.39762														Pair 21	Folate T0 - Folate T2	Cohen's d	6.55795	-0.45746	-1.46625	0.614085
Pair 22	Creatine Kinase T0	113.643	28	94.7798	17.9117																Hedges' correction	9.06293	-0.331019	-1.06098	0.444353
	Creatine Kinase T2	96.9643	28	66.4092	12.5502														Pair 22	Creatine Kinase T0 - Creatine Kinase T2	Cohen's d	49.5282	0.336749	-0.047221	0.714844
																					Hedges' correction	50.9592	0.327293	-0.045895	0.694771
																			a. The denominator used in estimating the effect sizes. Cohen's d uses the sample standard deviation of the mean difference. Hedges' correction uses the sample standard deviation of the mean difference, plus a correction factor.

## Sheet: Sheet 8 (Table S8)
Table S8. Statistical analysis for non-Borrelia infection subgroup.
Paired Samples Statistics of those without Borrelia TBIs							Paired Samples Test												Paired Samples Effect Sizes
		Mean	N	Std. Deviation	Std. Error Mean				Paired Differences					t	df	Significance						Standardizera	Point Estimate	95% Confidence Interval
Pair 1	CD3% T0	70.9091	11	4.84674	1.46135				Mean	Std. Deviation	Std. Error Mean	95% Confidence Interval of the Difference				One-Sided p	Two-Sided p							Lower	Upper
	CD3% T2	69.7273	11	7.65625	2.30845							Lower	Upper						Pair 1	CD3% T0 - CD3% T2	Cohen's d	6.72039	0.175856	-0.424234	0.767418
Pair 2	CD3 Cell Count T0	1676.82	11	589.747	177.816		Pair 1	CD3% T0 - CD3% T2	1.18182	6.72039	2.02627	-3.333	5.69664	0.583247	10	0.286322	0.572645				Hedges' correction	7.28304	0.16227	-0.39146	0.708131
	CD3 Cell Count T2	1804	11	803.802	242.356		Pair 2	CD3 Cell Count T0 - CD3 Cell Count T2	-127.182	346.737	104.545	-360.123	105.759	-1.21653	10	0.125859	0.251718		Pair 2	CD3 Cell Count T0 - CD3 Cell Count T2	Cohen's d	346.737	-0.366796	-0.970241	0.253506
Pair 3	CD8% T0	26.9091	11	5.94062	1.79116		Pair 3	CD8% T0 - CD8% T2	1.81818	1.77866	0.536287	0.623261	3.0131	3.39032	10	0.00344108	0.00688216				Hedges' correction	375.767	-0.33846	-0.895285	0.233922
	CD8% T2	25.0909	11	5.66488	1.70803		Pair 4	CD8 Suppressor T Cell Count T0 - CD8 Suppressor T Cell Count T2	26.3636	116.541	35.1385	-51.9298	104.657	0.750278	10	0.235186	0.470372		Pair 3	CD8% T0 - CD8% T2	Cohen's d	1.77866	1.02222	0.268268	1.74407
Pair 4	CD8 Suppressor T Cell Count T0	665.091	11	386.658	116.582		Pair 5	CD4% T0 - CD4% T2	-3.81818	12.1969	3.67749	-12.0122	4.37579	-1.03826	10	0.161802	0.323604				Hedges' correction	1.92758	0.943248	0.247543	1.60934
	CD8 Suppressor T Cell Count T2	638.727	11	330.985	99.7956		Pair 6	CD4 Helper T Cell Count T0 - CD4 Helper T Cell Count T2	-96.0909	200.482	60.4475	-230.776	38.5945	-1.58966	10	0.0714979	0.142996		Pair 4	CD8 Suppressor T Cell Count T0 - CD8 Suppressor T Cell Count T2	Cohen's d	116.541	0.226217	-0.378205	0.819786
Pair 5	CD4% T0	40.0909	11	13.7365	4.1417		Pair 7	H/S Ratio T0 - H/S Ratio T2	-0.116364	0.189856	0.0572439	-0.243911	0.0111836	-2.03277	10	0.0347411	0.0694821				Hedges' correction	126.298	0.208741	-0.348987	0.756454
	CD4% T2	43.9091	11	4.63583	1.39775		Pair 8	IgG T0 - IgG T2	-0.085	0.788398	0.278741	-0.744117	0.574117	-0.304943	7	0.384638	0.769277		Pair 5	CD4% T0 - CD4% T2	Cohen's d	12.1969	-0.313046	-0.911979	0.300545
Pair 6	CD4 Helper T Cell Count T0	988.909	11	239.416	72.1867		Pair 9	IgA T0 - IgA T2	0.0275	0.386107	0.136509	-0.295293	0.350293	0.201451	7	0.423037	0.846075				Hedges' correction	13.218	-0.288862	-0.841525	0.277327
	CD4 Helper T Cell Count T2	1085	11	316.538	95.4397		Pair 10	IgM T0 - IgM T2	1.455	3.94826	1.39592	-1.84583	4.75583	1.04232	7	0.165959	0.331917		Pair 6	CD4 Helper T Cell Count T0 - CD4 Helper T Cell Count T2	Cohen's d	200.482	-0.4793	-1.09504	0.157462
Pair 7	H/S Ratio T0	1.73727	11	0.687926	0.207417		Pair 11	Hemoglobin T0 - Hemoglobin T2	-0.175	0.762919	0.220236	-0.659736	0.309736	-0.794603	11	0.221825	0.443651				Hedges' correction	217.266	-0.442272	-1.01045	0.145298
	H/S Ratio T2	1.85364	11	0.535187	0.161365		Pair 12	Platelet Count T0 - Platelet Count T2	3.67167	90.0476	25.9945	-53.5419	60.8852	0.141248	11	0.445114	0.890228		Pair 7	H/S Ratio T0 - H/S Ratio T2	Cohen's d	0.189856	-0.612903	-1.24802	0.0473233
Pair 8	IgG T0	10.0787	8	1.41692	0.500958		Pair 13	Neutrophil Count T0 - Neutrophil Count T2	0.125	0.737348	0.212854	-0.343488	0.593488	0.587257	11	0.284444	0.568889				Hedges' correction	0.205752	-0.565554	-1.15161	0.0436673
	IgG T2	10.1638	8	1.73852	0.61466		Pair 14	Lymphocyte Count T0 - Lymphocyte Count T2	-0.108333	0.500415	0.144457	-0.426282	0.209615	-0.749933	11	0.234516	0.469032		Pair 8	IgG T0 - IgG T2	Cohen's d	0.788398	-0.107814	-0.799231	0.591094
Pair 9	IgA T0	2.58875	8	1.26707	0.447977		Pair 15	White Cell Count T0 - White Cell Count T2	-0.0025	1.01749	0.293725	-0.648985	0.643985	-0.00851136	11	0.496681	0.993361				Hedges' correction	0.887633	-0.0957603	-0.709879	0.525012
	IgA T2	2.56125	8	1.05623	0.373432		Pair 16	C-Reactive Protein T0 - C-Reactive Protein T2	-0.583333	4.87029	1.40593	-3.67777	2.5111	-0.414909	11	0.343093	0.686186		Pair 9	IgA T0 - IgA T2	Cohen's d	0.386107	0.0712238	-0.625177	0.762658
Pair 10	IgM T0	2.56125	8	4.31303	1.52489		Pair 17	Iron T0 - Iron T2	1.73333	5.49021	1.58489	-1.75498	5.22165	1.09366	11	0.148737	0.297474				Hedges' correction	0.434706	0.0632612	-0.555284	0.677395
	IgM T2	1.10625	8	0.556595	0.196786		Pair 18	Transferrin T0 - Transferrin T2	0.411667	0.245314	0.070816	0.255802	0.567532	5.81319	11	5.85049e-05	0.00011701		Pair 10	IgM T0 - IgM T2	Cohen's d	3.94826	0.368517	-0.361799	1.07491
Pair 11	Hemoglobin T0	14.1083	12	0.884676	0.255384		Pair 19	Transferrin Saturation T0 - Transferrin Saturation T2	-2.175	8.4363	2.43535	-7.53517	3.18517	-0.893096	11	0.195463	0.390926				Hedges' correction	4.44523	0.327318	-0.321351	0.954737
	Hemoglobin T2	14.2833	12	1.00257	0.289418		Pair 20	Ferritin T0 - Ferritin T2	14.5833	26.2556	7.57934	-2.09867	31.2653	1.92409	11	0.0402956	0.0805912		Pair 11	Hemoglobin T0 - Hemoglobin T2	Cohen's d	0.762919	-0.229382	-0.79804	0.34929
Pair 12	Platelet Count T0	243.338	12	97.5825	28.1696		Pair 22	Creatine Kinase T0 - Creatine Kinase T2	30.25	86.3188	24.9181	-24.5943	85.0943	1.21398	11	0.125088	0.250177				Hedges' correction	0.820379	-0.213316	-0.742145	0.324825
	Platelet Count T2	239.667	12	55.4048	15.994														Pair 12	Platelet Count T0 - Platelet Count T2	Cohen's d	90.0476	0.0407747	-0.526183	0.605904
Pair 13	Neutrophil Count T0	3.8375	12	1.53324	0.442608																Hedges' correction	96.8296	0.0379189	-0.489329	0.563466
	Neutrophil Count T2	3.7125	12	1.79459	0.518053														Pair 13	Neutrophil Count T0 - Neutrophil Count T2	Cohen's d	0.737348	0.169527	-0.404326	0.735886
Pair 14	Lymphocyte Count T0	2.14417	12	0.892234	0.257566																Hedges' correction	0.792881	0.157653	-0.376007	0.684344
	Lymphocyte Count T2	2.2525	12	0.851706	0.245866														Pair 14	Lymphocyte Count T0 - Lymphocyte Count T2	Cohen's d	0.500415	-0.216487	-0.784557	0.361063
Pair 15	White Cell Count T0	6.695	12	2.18221	0.62995																Hedges' correction	0.538104	-0.201324	-0.729607	0.335774
	White Cell Count T2	6.6975	12	2.49732	0.720913														Pair 15	White Cell Count T0 - White Cell Count T2	Cohen's d	1.01749	-0.00245702	-0.568196	0.563392
Pair 16	C-Reactive Protein T0	3.16667	12	5.99747	1.73132																Hedges' correction	1.09413	-0.00228493	-0.528399	0.523932
	C-Reactive Protein T2	3.75	12	5.11904	1.47774														Pair 16	C-Reactive Protein T0 - C-Reactive Protein T2	Cohen's d	4.87029	-0.119774	-0.685057	0.450844
Pair 17	Iron T0	17.775	12	6.61116	1.90848																Hedges' correction	5.23709	-0.111385	-0.637075	0.419266
	Iron T2	16.0417	12	3.45766	0.998139														Pair 17	Iron T0 - Iron T2	Cohen's d	5.49021	0.315713	-0.271629	0.889601
Pair 18	Transferrin T0	2.5575	12	0.344941	0.0995758																Hedges' correction	5.90371	0.293601	-0.252604	0.827293
	Transferrin T2	2.14583	12	0.360491	0.104065														Pair 18	Transferrin T0 - Transferrin T2	Cohen's d	0.245314	1.67812	0.769427	2.55711
Pair 19	Transferrin Saturation T0	27.6667	12	12.2105	3.52485																Hedges' correction	0.26379	1.56059	0.715536	2.37801
	Transferrin Saturation T2	29.8417	12	8.87032	2.56064														Pair 19	Transferrin Saturation T0 - Transferrin Saturation T2	Cohen's d	8.4363	-0.257814	-0.827947	0.323492
Pair 20	Ferritin T0	102.583	12	95.6475	27.6111																Hedges' correction	9.07168	-0.239757	-0.769957	0.300835
	Ferritin T2	88	12	74.7578	21.5807														Pair 20	Ferritin T0 - Ferritin T2	Cohen's d	26.2556	0.555437	-0.0657632	1.15524
Pair 21	Folate T0	11.4	1a																		Hedges' correction	28.233	0.516534	-0.0611571	1.07432
	Folate T2	11.5	1a																Pair 22	Creatine Kinase T0 - Creatine Kinase T2	Cohen's d	86.3188	0.350445	-0.240937	0.927066
Pair 22	Creatine Kinase T0	121.417	12	142.115	41.025																Hedges' correction	92.8199	0.3259	-0.224062	0.862135
	Creatine Kinase T2	91.1667	12	61.1538	17.6536														a. The denominator used in estimating the effect sizes. Cohen's d uses the sample standard deviation of the mean difference. Hedges' correction uses the sample standard deviation of the mean difference, plus a correction factor.
a. The correlation and t cannot be computed because the sum of caseweights is less than or equal to 1.

## Sheet: Sheet 9 (Table S9)
Table S9. Statistical analysis for negative serology supgroup.
Paired Samples Statistics for Negative Serology Group							Paired Samples Test												Paired Samples Effect Sizes
		Mean	N	Std. Deviation	Std. Error Mean				Paired Differences					t	df	Significance						Standardizera	Point Estimate	95% Confidence Interval
Pair 1	CD3% T0	68.6667	36	8.29802	1.383				Mean	Std. Deviation	Std. Error Mean	95% Confidence Interval of the Difference				One-Sided p	Two-Sided p							Lower	Upper
	CD3% T2	70.5	36	7.53468	1.25578							Lower	Upper						Pair 1	CD3% T0 - CD3% T2	Cohen's d	4.99428	-0.367086	-0.702347	-0.0269256
Pair 2	CD3 Cell Count T0	1343.69	36	439.55	73.2583		Pair 1	CD3% T0 - CD3% T2	-1.83333	4.99428	0.83238	-3.52316	-0.143511	-2.20252	35	0.0171536	0.0343072				Hedges' correction	5.10459	-0.359154	-0.68717	-0.0263437
	CD3 Cell Count T2	1346.19	36	477.77	79.6284		Pair 2	CD3 Cell Count T0 - CD3 Cell Count T2	-2.5	222.441	37.0735	-77.7631	72.7631	-0.0674337	35	0.47331	0.94662		Pair 2	CD3 Cell Count T0 - CD3 Cell Count T2	Cohen's d	222.441	-0.0112389	-0.33783	0.315512
Pair 3	CD8% T0	21.7222	36	7.07354	1.17892		Pair 3	CD8% T0 - CD8% T2	-0.805556	5.41331	0.902219	-2.63716	1.02605	-0.89286	35	0.189015	0.37803				Hedges' correction	227.354	-0.0109961	-0.33053	0.308694
	CD8% T2	22.5278	36	7.66993	1.27832		Pair 4	CD8 Suppressor T Cell Count T0 - CD8 Suppressor T Cell Count T2	-9.16667	149.75	24.9583	-59.8347	41.5014	-0.367279	35	0.357811	0.715622		Pair 3	CD8% T0 - CD8% T2	Cohen's d	5.41331	-0.14881	-0.476265	0.18074
Pair 4	CD8 Suppressor T Cell Count T0	428.639	36	209.848	34.9747		Pair 5	CD4% T0 - CD4% T2	-2.25	4.23843	0.706405	-3.68408	-0.815922	-3.18514	35	0.00151854	0.00303709				Hedges' correction	5.53287	-0.145594	-0.465973	0.176834
	CD8 Suppressor T Cell Count T2	437.806	36	248.784	41.4639		Pair 6	CD4 Helper T Cell Count T0 - CD4 Helper T Cell Count T2	-22.25	164.205	27.3675	-77.809	33.309	-0.813007	35	0.210855	0.42171		Pair 4	CD8 Suppressor T Cell Count T0 - CD8 Suppressor T Cell Count T2	Cohen's d	149.75	-0.0612132	-0.387751	0.266195
Pair 5	CD4% T0	45.5833	36	8.48654	1.41442		Pair 7	H/S Ratio T0 - H/S Ratio T2	-0.0479412	0.428385	0.0734674	-0.197412	0.101529	-0.65255	33	0.259283	0.518567				Hedges' correction	153.057	-0.0598905	-0.379373	0.260442
	CD4% T2	47.8333	36	8.39558	1.39926		Pair 8	IgG T0 - IgG T2	0.00304348	2.05225	0.427923	-0.884414	0.890501	0.00711221	22	0.497195	0.994389		Pair 5	CD4% T0 - CD4% T2	Cohen's d	4.23843	-0.530857	-0.876908	-0.178167
Pair 6	CD4 Helper T Cell Count T0	888.667	36	314.855	52.4758		Pair 9	IgA T0 - IgA T2	10.7857	52.0113	10.8451	-11.7057	33.277	0.994518	22	0.165392	0.330784				Hedges' correction	4.33204	-0.519386	-0.857959	-0.174317
	CD4 Helper T Cell Count T2	910.917	36	354.106	59.0177		Pair 10	IgM T0 - IgM T2	-0.846522	4.09618	0.854112	-2.61784	0.924799	-0.991113	22	0.166203	0.332407		Pair 6	CD4 Helper T Cell Count T0 - CD4 Helper T Cell Count T2	Cohen's d	164.205	-0.135501	-0.462734	0.193643
Pair 7	H/S Ratio T0	2.40118	34	1.04364	0.178982		Pair 11	Hemoglobin T0 - Hemoglobin T2	0.173415	0.570813	0.0891461	-0.00675634	0.353586	1.94529	40	0.0293964	0.0587928				Hedges' correction	167.832	-0.132573	-0.452735	0.189458
	H/S Ratio T2	2.44912	34	1.11633	0.191449		Pair 12	Platelet Count T0 - Platelet Count T2	21.1707	35.7749	5.5871	9.87877	32.4627	3.78921	40	0.000249403	0.000498806		Pair 7	H/S Ratio T0 - H/S Ratio T2	Cohen's d	0.428385	-0.111911	-0.448277	0.226133
Pair 8	IgG T0	10.9639	23	4.02372	0.839005		Pair 13	Neutrophil Count T0 - Neutrophil Count T2	0.398537	0.950249	0.148404	0.0986011	0.698472	2.68549	40	0.00524601	0.010492				Hedges' correction	0.438439	-0.109345	-0.437998	0.220948
	IgG T2	10.9609	23	3.43109	0.715432		Pair 14	Lymphocyte Count T0 - Lymphocyte Count T2	0.05125	0.279543	0.0441997	-0.0381523	0.140652	1.15951	39	0.126649	0.253298		Pair 8	IgG T0 - IgG T2	Cohen's d	2.05225	0.001483	-0.407215	0.410147
Pair 9	IgA T0	13.5039	23	53.5303	11.1618		Pair 15	White Cell Count T0 - White Cell Count T2	0.447805	0.976377	0.152485	0.139622	0.755988	2.93672	40	0.00273914	0.00547827				Hedges' correction	2.12569	0.00143176	-0.393146	0.395977
	IgA T2	2.71826	23	1.88494	0.393037		Pair 16	C-Reactive Protein T0 - C-Reactive Protein T2	-0.414634	3.96847	0.619771	-1.66724	0.837971	-0.669011	40	0.253666	0.507331		Pair 9	IgA T0 - IgA T2	Cohen's d	52.0113	0.207371	-0.208117	0.618274
Pair 10	IgM T0	1.00174	23	0.56313	0.117421		Pair 17	Iron T0 - Iron T2	0.217949	7.87871	1.2616	-2.33604	2.77193	0.172755	38	0.43188	0.863761				Hedges' correction	53.8725	0.200207	-0.200927	0.596913
	IgM T2	1.84826	23	4.10591	0.856141		Pair 18	Transferrin T0 - Transferrin T2	0.41359	0.29053	0.0465221	0.319411	0.507769	8.89018	38	4.03825e-11	8.07651e-11		Pair 10	IgM T0 - IgM T2	Cohen's d	4.09618	-0.206661	-0.617541	0.208789
Pair 11	Hemoglobin T0	14.0415	41	1.23328	0.192606		Pair 19	Transferrin Saturation T0 - Transferrin Saturation T2	-4.33514	11.1617	1.83498	-8.05664	-0.613632	-2.3625	36	0.0118384	0.0236769				Hedges' correction	4.24276	-0.199521	-0.596206	0.201575
	Hemoglobin T2	13.868	41	1.29465	0.20219		Pair 20	Ferritin T0 - Ferritin T2	0.974359	36.4356	5.83436	-10.8367	12.7854	0.167003	38	0.434126	0.868253		Pair 11	Hemoglobin T0 - Hemoglobin T2	Cohen's d	0.570813	0.303803	-0.0112142	0.615198
Pair 12	Platelet Count T0	277.805	41	63.3535	9.89415		Pair 21	Folate T0 - Folate T2	-1.8	3.97052	1.77567	-6.73005	3.13005	-1.0137	4	0.184029	0.368058				Hedges' correction	0.581802	0.298064	-0.0110024	0.603578
	Platelet Count T2	256.634	41	58.5456	9.14329		Pair 22	Creatine Kinase T0 - Creatine Kinase T2	-5.33333	35.2923	5.65128	-16.7738	6.1071	-0.943738	38	0.175633	0.351265		Pair 12	Platelet Count T0 - Platelet Count T2	Cohen's d	35.7749	0.591776	0.256357	0.920896
Pair 13	Neutrophil Count T0	3.55512	41	1.19946	0.187324																Hedges' correction	36.4636	0.580598	0.251515	0.903502
	Neutrophil Count T2	3.15659	41	0.982234	0.153399														Pair 13	Neutrophil Count T0 - Neutrophil Count T2	Cohen's d	0.950249	0.419402	0.0974858	0.736507
Pair 14	Lymphocyte Count T0	1.86375	40	0.505562	0.0799364																Hedges' correction	0.968542	0.411481	0.0956445	0.722596
	Lymphocyte Count T2	1.8125	40	0.563786	0.0891425														Pair 14	Lymphocyte Count T0 - Lymphocyte Count T2	Cohen's d	0.279543	0.183335	-0.130357	0.494722
Pair 15	White Cell Count T0	6.07146	41	1.38674	0.216572																Hedges' correction	0.285067	0.179782	-0.127832	0.485136
	White Cell Count T2	5.62366	41	1.3679	0.213629														Pair 15	White Cell Count T0 - White Cell Count T2	Cohen's d	0.976377	0.458639	0.133975	0.778121
Pair 16	C-Reactive Protein T0	3.34146	41	5.78623	0.903658																Hedges' correction	0.995174	0.449977	0.131445	0.763424
	C-Reactive Protein T2	3.7561	41	5.25253	0.820307														Pair 16	C-Reactive Protein T0 - C-Reactive Protein T2	Cohen's d	3.96847	-0.104482	-0.410779	0.20311
Pair 17	Iron T0	18.7462	39	6.84401	1.09592																Hedges' correction	4.04487	-0.102509	-0.403021	0.199274
	Iron T2	18.5282	39	6.69218	1.07161														Pair 17	Iron T0 - Iron T2	Cohen's d	7.87871	0.027663	-0.286425	0.341388
Pair 18	Transferrin T0	2.55026	39	0.388259	0.0621711																Hedges' correction	8.0386	0.0271128	-0.280728	0.334598
	Transferrin T2	2.13667	39	0.438642	0.070239														Pair 18	Transferrin T0 - Transferrin T2	Cohen's d	0.29053	1.42357	0.971376	1.86624
Pair 19	Transferrin Saturation T0	29.0649	37	12.8809	2.1176																Hedges' correction	0.296426	1.39525	0.952055	1.82912
	Transferrin Saturation T2	33.4	37	13.1939	2.16906														Pair 19	Transferrin Saturation T0 - Transferrin Saturation T2	Cohen's d	11.1617	-0.388393	-0.720278	-0.0515035
Pair 20	Ferritin T0	91.1795	39	57.6737	9.23518																Hedges' correction	11.4012	-0.380235	-0.70515	-0.0504217
	Ferritin T2	90.2051	39	60.2976	9.65534														Pair 20	Ferritin T0 - Ferritin T2	Cohen's d	36.4356	0.026742	-0.287336	0.340469
Pair 21	Folate T0	11.28	5	4.43588	1.98378																Hedges' correction	37.175	0.0262101	-0.281621	0.333697
	Folate T2	13.08	5	5.43388	2.4301														Pair 21	Folate T0 - Folate T2	Cohen's d	3.97052	-0.453342	-1.35681	0.498162
Pair 22	Creatine Kinase T0	109.359	39	90.8201	14.5429																Hedges' correction	4.9763	-0.361714	-1.08257	0.397476
	Creatine Kinase T2	114.692	39	88.6905	14.2018														Pair 22	Creatine Kinase T0 - Creatine Kinase T2	Cohen's d	35.2923	-0.151119	-0.465806	0.165528
																					Hedges' correction	36.0085	-0.148113	-0.456541	0.162235
																			a. The denominator used in estimating the effect sizes. Cohen's d uses the sample standard deviation of the mean difference. Hedges' correction uses the sample standard deviation of the mean difference, plus a correction factor.
